# Supplementary material for: Adverse event reporting of mirtazapine: A disproportionality analysis of FDA adverse event reporting system (FAERS) database from 2004–2024
Source: PLoS One. 2025 Dec 19;20(12):e0328191. doi: 10.1371/journal.pone.0328191 (PMC12716765; doi:10.1371/journal.pone.0328191)
Supplement: S1 Data — (CSV) [file pone.0328191.s001.csv]

primaryid	CASEID	FDA_DT	EVENT_DT	AGE	AGE_COD	WT	WT_COD	SEX	OCCP_COD	REPORTER_COUNTRY1	GetDataYear	Number	REPORTER_COUNTRY	OUTC_COD
100041422	10004142	20140416	201203	<18	YR	84	KG	F	MD	DE	142	319913	GERMANY	HO
100063411	10006341	20140313	201311	18-64.9	YR	NA	NA	F	CN	SE	141	48189	SWEDEN	HO
100118531	10011853	20140314	20140213	65-85	YR	NA	NA	F	MD	CH	141	40156	SWITZERLAND	OT
100136621	10013662	20140315	NA	18-64.9	YR	NA	NA	F	CN	US	141	10736524	UNITED STATES	missing
100139231	10013923	20140316	NA	NA	NA	NA	NA	M	PH	US	141	10736524	UNITED STATES	missing
100149861	10014986	20140317	NA	NA	NA	NA	NA	F	CN	US	141	10736524	UNITED STATES	missing
100264722	10026472	20140423	20140228	18-64.9	YR	38	KG	F	CN	JP	142	463495	JAPAN	LT
100267132	10026713	20150109	20140221	18-64.9	YR	NA	NA	M	OT	FR	151	446285	FRANCE	HO
100291751	10029175	20140321	2012	NA	NA	NA	NA	M	CN	NL	141	105114	NETHERLANDS	LT
100312343	10031234	20140421	NA	NA	NA	NA	NA	NA	OT	US	142	10736524	UNITED STATES	missing
100371501	10037150	20140326	20140207	18-64.9	YR	NA	NA	M	OT	FR	141	446285	FRANCE	HO
100431901	10043190	20140328	NA	NA	NA	NA	NA	NA	PH	UA	141	2709	UKRAINE	missing
100460381	10046038	20140331	20140316	18-64.9	YR	NA	NA	M	CN	CH	141	40156	SWITZERLAND	HO
100488471	10048847	20140331	NA	18-64.9	YR	NA	NA	F	CN	US	141	10736524	UNITED STATES	missing
100491791	10049179	20140401	2012	NA	NA	NA	NA	M	MD	US	142	10736524	UNITED STATES	missing
100494901	10049490	20140401	NA	NA	NA	NA	NA	F	MD	US	142	10736524	UNITED STATES	OT
100494911	10049491	20140401	NA	NA	NA	NA	NA	M	MD	US	142	10736524	UNITED STATES	OT
100495031	10049503	20140401	2013	NA	NA	NA	NA	M	MD	US	142	10736524	UNITED STATES	missing
100521011	10052101	20140402	NA	18-64.9	YR	NA	NA	F	MD	US	142	10736524	UNITED STATES	HO
100528572	10052857	20140507	201403	65-85	YR	NA	NA	F	CN	JP	142	463495	JAPAN	DE
100577772	10057777	20140404	NA	NA	NA	NA	NA	NA	CN	KR	142	37768	KOREA, SOUTH	DE
100634591	10063459	20140407	NA	18-64.9	YR	NA	NA	M	MD	US	142	10736524	UNITED STATES	missing
100693811	10069381	20140410	20140212	18-64.9	YR	NA	NA	F	CN	CH	142	40156	SWITZERLAND	HO
100693901	10069390	20140410	NA	NA	NA	NA	NA	M	CN	CA	142	608376	CANADA	HO
100700932	10070093	20140410	20140324	18-64.9	YR	75	KG	M	MD	KR	142	37768	KOREA, SOUTH	LT
100722472	10072247	20171025	NA	65-85	YR	70	KG	M	OT	CA	174	608376	CANADA	HO
100740541	10074054	20140412	2011	NA	NA	NA	NA	M	OT	US	142	10736524	UNITED STATES	missing
100759771	10075977	20140411	20140322	>85	YR	58.9667	LBS	M	NA	US	142	10736524	UNITED STATES	OT
100760511	10076051	20140414	1996	NA	NA	NA	NA	F	LW	US	142	10736524	UNITED STATES	DS
100805531	10080553	20140416	NA	NA	NA	NA	NA	NA	CN	US	142	10736524	UNITED STATES	OT
100829321	10082932	20140417	20140308	65-85	YR	66.8	KG	M	MD	CH	142	40156	SWITZERLAND	HO
101089491	10108949	20140425	NA	NA	NA	NA	NA	NA	MD	US	142	10736524	UNITED STATES	missing
101256771	10125677	20140425	NA	NA	NA	NA	NA	F	CN	US	142	10736524	UNITED STATES	missing
101310712	10131071	20140707	20140319	18-64.9	YR	NA	NA	M	OT	FR	143	446285	FRANCE	HO
101425531	10142553	20140430	20140324	65-85	YR	NA	NA	M	OT	FR	142	446285	FRANCE	HO
101439402	10143940	20140430	2014	>85	YR	NA	NA	F	CN	KR	142	37768	KOREA, SOUTH	OT
101552501	10155250	20140506	NA	NA	NA	NA	NA	F	CN	US	142	10736524	UNITED STATES	missing
101563551	10156355	20140507	NA	NA	NA	NA	NA	F	CN	GB	142	532810	UNITED KINGDOM	DS
101569622	10156962	20140522	200012	18-64.9	YR	54.42	KG	F	CN	GB	142	532810	UNITED KINGDOM	LT
101573131	10157313	20140507	NA	NA	NA	NA	NA	F	MD	US	142	10736524	UNITED STATES	missing
101594441	10159444	20140508	2014	65-85	YR	NA	NA	F	MD	US	142	10736524	UNITED STATES	missing
101612602	10161260	20140526	20140406	18-64.9	YR	NA	NA	M	CN	CH	142	40156	SWITZERLAND	HO
101627021	10162702	20140509	20140328	>85	YR	NA	NA	F	OT	FR	142	446285	FRANCE	HO
101667161	10166716	20140512	201403	65-85	YR	77.4	KG	M	MD	CH	142	40156	SWITZERLAND	HO
101713682	10171368	20171024	201309	18-64.9	YR	NA	NA	M	OT	CA	174	608376	CANADA	HO
101725991	10172599	20140515	20140226	>85	YR	NA	NA	M	MD	CH	142	40156	SWITZERLAND	HO
101774951	10177495	20140516	2010	18-64.9	YR	NA	NA	F	CN	DE	142	319913	GERMANY	DS
101780451	10178045	20140518	NA	18-64.9	YR	NA	NA	F	MD	US	142	10736524	UNITED STATES	missing
101780941	10178094	20140518	20140324	65-85	YR	NA	NA	M	CN	CH	142	40156	SWITZERLAND	HO
101781991	10178199	20140519	NA	18-64.9	YR	NA	NA	F	CN	US	142	10736524	UNITED STATES	OT
101842862	10184286	20140725	20130913	18-64.9	YR	57.14	KG	F	CN	US	143	10736524	UNITED STATES	missing
101873601	10187360	20140522	20140319	18-64.9	YR	NA	NA	M	OT	FR	142	446285	FRANCE	LT
101955082	10195508	20140825	201403	18-64.9	YR	NA	NA	F	MD	JP	143	463495	JAPAN	OT
101964671	10196467	20140527	20140304	65-85	YR	NA	NA	F	CN	CH	142	40156	SWITZERLAND	HO
102029321	10202932	20140528	20140429	65-85	YR	NA	NA	F	MD	US	142	10736524	UNITED STATES	missing
102130981	10213098	20140603	NA	NA	NA	NA	NA	M	CN	US	142	10736524	UNITED STATES	missing
102164161	10216416	20140604	NA	65-85	YR	NA	NA	M	MD	US	142	10736524	UNITED STATES	missing
102203321	10220332	20140606	20140122	18-64.9	YR	NA	NA	M	MD	DE	142	319913	GERMANY	HO
102252211	10225221	20140609	201403	NA	NA	NA	NA	F	CN	US	142	10736524	UNITED STATES	missing
102362352	10236235	20140619	20140115	18-64.9	YR	NA	NA	M	CN	CH	142	40156	SWITZERLAND	OT
102428781	10242878	20140618	NA	NA	NA	NA	NA	F	CN	US	142	10736524	UNITED STATES	missing
102438521	10243852	20140618	NA	18-64.9	YR	NA	NA	M	CN	JP	142	463495	JAPAN	OT
102444261	10244426	20140618	201406	NA	NA	NA	NA	M	CN	US	142	10736524	UNITED STATES	missing
102571531	10257153	20140625	20140521	18-64.9	YR	NA	NA	M	OT	FR	142	446285	FRANCE	HO
102661941	10266194	20140627	2014	NA	NA	NA	NA	F	MD	US	142	10736524	UNITED STATES	missing
102692132	10269213	20150828	201310	65-85	YR	NA	NA	M	MD	DK	153	26457	DENMARK	OT
102721431	10272143	20140702	201405	18-64.9	YR	NA	NA	M	CN	US	143	10736524	UNITED STATES	missing
102754791	10275479	20140703	NA	NA	NA	NA	NA	M	CN	US	143	10736524	UNITED STATES	missing
102842112	10284211	20140722	NA	NA	NA	NA	NA	F	CN	US	143	10736524	UNITED STATES	DS
102969801	10296980	20140711	2012	NA	NA	NA	NA	F	OT	US	143	10736524	UNITED STATES	missing
103023371	10302337	20140714	NA	18-64.9	YR	NA	NA	M	CN	US	143	10736524	UNITED STATES	missing
103044463	10304446	20141020	20140707	18-64.9	YR	75	KG	F	MD	IT	144	225318	ITALY	HO
103278641	10327864	20140721	201403	65-85	YR	NA	NA	M	MD	CH	143	40156	SWITZERLAND	HO
103302301	10330230	20140721	20040714	18-64.9	YR	NA	NA	F	CN	US	143	10736524	UNITED STATES	missing
103349232	10334923	20141029	20140526	65-85	YR	NA	NA	F	MD	IT	144	225318	ITALY	HO
103375691	10337569	20140724	20140306	18-64.9	YR	NA	NA	M	OT	FR	143	446285	FRANCE	HO
103414921	10341492	20140725	201405	NA	NA	NA	NA	M	CN	US	143	10736524	UNITED STATES	missing
103435921	10343592	20140725	NA	NA	NA	NA	NA	F	CN	US	143	10736524	UNITED STATES	missing
103493432	10349343	20140731	20140723	65-85	YR	NA	NA	F	MD	US	143	10736524	UNITED STATES	LT
103531801	10353180	20140730	20131122	65-85	YR	NA	NA	F	MD	CH	143	40156	SWITZERLAND	HO
103537071	10353707	20140731	NA	NA	NA	NA	NA	NA	CN	US	143	10736524	UNITED STATES	missing
103595361	10359536	20140804	201406	18-64.9	YR	NA	NA	F	MD	FR	143	446285	FRANCE	OT
103603791	10360379	20140804	2008	NA	NA	NA	NA	M	CN	NL	143	105114	NETHERLANDS	HO
103643231	10364323	20140806	NA	65-85	YR	NA	NA	F	CN	US	143	10736524	UNITED STATES	missing
103645511	10364551	20140806	20140725	18-64.9	YR	NA	NA	F	CN	CH	143	40156	SWITZERLAND	HO
103671621	10367162	20140807	20140611	>85	YR	NA	NA	F	OT	FR	143	446285	FRANCE	HO
103680452	10368045	20140807	20131113	18-64.9	YR	NA	NA	F	MD	FR	143	446285	FRANCE	OT
103680501	10368050	20140807	20140516	65-85	YR	NA	NA	M	OT	FR	143	446285	FRANCE	OT
103744321	10374432	20140811	NA	NA	NA	NA	NA	F	PH	GB	143	532810	UNITED KINGDOM	OT
103806222	10380622	20140826	2008	NA	NA	NA	NA	F	MD	US	143	10736524	UNITED STATES	OT
103813671	10381367	20140813	20140511	18-64.9	YR	NA	NA	M	OT	FR	143	446285	FRANCE	HO
103817891	10381789	20140813	201405	65-85	YR	NA	NA	F	OT	FR	143	446285	FRANCE	HO
103844071	10384407	20140814	201406	65-85	YR	NA	NA	F	OT	FR	143	446285	FRANCE	HO
103917272	10391727	20140829	20140708	NA	NA	84.4	KG	M	CN	US	143	10736524	UNITED STATES	OT
103942241	10394224	20140819	NA	65-85	YR	NA	NA	M	MD	US	143	10736524	UNITED STATES	missing
104026111	10402611	20140822	20130805	18-64.9	YR	NA	NA	F	MD	CH	143	40156	SWITZERLAND	OT
104116621	10411662	20140827	20131105	18-64.9	YR	NA	NA	F	OT	FR	143	446285	FRANCE	HO
104173121	10417312	20140828	NA	NA	NA	NA	NA	F	CN	US	143	10736524	UNITED STATES	missing
104174461	10417446	20140829	NA	NA	NA	NA	NA	F	CN	US	143	10736524	UNITED STATES	missing
104225481	10422548	20140901	2014	65-85	YR	NA	NA	F	CN	US	143	10736524	UNITED STATES	missing
104235671	10423567	20140902	20140310	18-64.9	YR	NA	NA	M	CN	CH	143	40156	SWITZERLAND	HO
104262011	10426201	20140903	NA	NA	NA	NA	NA	M	CN	US	143	10736524	UNITED STATES	missing
104274241	10427424	20140903	NA	NA	NA	NA	NA	M	CN	US	143	10736524	UNITED STATES	missing
104298782	10429878	20141003	20130628	NA	DY	0.89	KG	M	CN	DE	144	319913	GERMANY	CA
104325122	10432512	20140912	20140705	18-64.9	YR	NA	NA	F	OT	CH	143	40156	SWITZERLAND	HO
104333221	10433322	20140905	20140601	18-64.9	YR	NA	NA	M	OT	FR	143	446285	FRANCE	HO
104345052	10434505	20141002	201305	18-64.9	YR	65	KG	F	CN	DE	144	319913	GERMANY	HO
104421251	10442125	20140909	NA	18-64.9	YR	NA	NA	NA	PH	US	143	10736524	UNITED STATES	missing
104431511	10443151	20140909	201311	65-85	YR	NA	NA	M	MD	CH	143	40156	SWITZERLAND	LT
104478662	10447866	20140911	20140827	65-85	YR	62	KG	M	PH	JP	143	463495	JAPAN	OT
104499891	10449989	20140912	NA	NA	NA	NA	NA	F	CN	US	143	10736524	UNITED STATES	OT
104568261	10456826	20140916	NA	<18	YR	NA	NA	NA	MD	US	143	10736524	UNITED STATES	missing
104584011	10458401	20140917	201405	18-64.9	YR	NA	NA	F	CN	CA	143	608376	CANADA	HO
104589982	10458998	20140917	20140611	65-85	YR	NA	NA	F	MD	IT	143	225318	ITALY	HO
104603081	10460308	20140917	NA	NA	NA	NA	NA	F	CN	US	143	10736524	UNITED STATES	missing
104633251	10463325	20140919	NA	NA	NA	NA	NA	M	CN	US	143	10736524	UNITED STATES	missing
104708462	10470846	20140926	20140726	>85	YR	NA	NA	M	CN	CH	143	40156	SWITZERLAND	HO
104712973	10471297	20141001	20140130	65-85	YR	NA	NA	F	OT	IT	144	225318	ITALY	DE
104853581	10485358	20140930	20140718	65-85	YR	NA	NA	F	MD	US	143	10736524	UNITED STATES	missing
104864171	10486417	20141001	20110223	18-64.9	YR	65.85	KG	M	CN	US	144	10736524	UNITED STATES	LT
105010722	10501072	20171027	20131128	>85	YR	63.5	KG	M	OT	CA	174	608376	CANADA	HO
105024031	10502403	20141007	NA	NA	NA	NA	NA	F	CN	US	144	10736524	UNITED STATES	missing
105073502	10507350	20150121	201405	65-85	YR	NA	NA	M	OT	FR	151	446285	FRANCE	HO
105100061	10510006	20141010	NA	18-64.9	YR	NA	NA	F	MD	US	144	10736524	UNITED STATES	missing
105214741	10521474	20141016	NA	NA	NA	NA	NA	F	MD	US	144	10736524	UNITED STATES	missing
105250501	10525050	20141015	20141008	18-64.9	YR	105	KG	M	OT	US	144	10736524	UNITED STATES	LT
105374792	10537479	20141023	2014	65-85	YR	70	KG	M	MD	FR	144	446285	FRANCE	HO
105423691	10542369	20141025	20140505	>85	YR	NA	NA	F	OT	FR	144	446285	FRANCE	HO
105499272	10549927	20141105	20140818	18-64.9	YR	NA	NA	M	CN	CH	144	40156	SWITZERLAND	HO
105586001	10558600	20141031	NA	NA	NA	NA	NA	F	PH	US	144	10736524	UNITED STATES	missing
105591941	10559194	20141103	20140903	65-85	YR	NA	NA	F	OT	FR	144	446285	FRANCE	HO
105622692	10562269	20150206	NA	NA	NA	NA	NA	M	MD	FR	151	446285	FRANCE	OT
105633851	10563385	20141104	NA	65-85	YR	NA	NA	M	CN	US	144	10736524	UNITED STATES	missing
105684401	10568440	20141106	2014	>85	YR	NA	NA	F	CN	US	144	10736524	UNITED STATES	OT
105686171	10568617	20141106	20140919	65-85	YR	NA	NA	F	MD	CH	144	40156	SWITZERLAND	HO
105706801	10570680	20141107	201407	18-64.9	YR	NA	NA	F	CN	US	144	10736524	UNITED STATES	HO
105779721	10577972	20141112	NA	NA	NA	NA	NA	M	PH	US	144	10736524	UNITED STATES	missing
105780161	10578016	20141112	NA	NA	NA	NA	NA	F	PH	US	144	10736524	UNITED STATES	missing
105782812	10578281	20141118	20130320	18-64.9	YR	NA	NA	M	OT	FR	144	446285	FRANCE	OT
105790551	10579055	20141112	NA	NA	NA	NA	NA	F	CN	US	144	10736524	UNITED STATES	missing
105816671	10581667	20141113	20130607	<18	YR	NA	NA	M	CN	DE	144	319913	GERMANY	OT
105857401	10585740	20141114	20140704	65-85	YR	NA	NA	F	OT	FR	144	446285	FRANCE	HO
105860371	10586037	20141115	200811	NA	NA	NA	NA	F	MD	US	144	10736524	UNITED STATES	missing
105890543	10589054	20141127	20141015	18-64.9	YR	NA	NA	F	MD	CH	144	40156	SWITZERLAND	OT
105966951	10596695	20141120	20140903	65-85	YR	NA	NA	F	OT	FR	144	446285	FRANCE	HO
105967171	10596717	20141120	NA	NA	NA	NA	NA	M	CN	US	144	10736524	UNITED STATES	missing
106157311	10615731	20141125	20141124	<18	YR	29.48335	LBS	M	NA	US	144	10736524	UNITED STATES	OT
106270451	10627045	20141204	NA	NA	NA	NA	NA	NA	PH	GB	144	532810	UNITED KINGDOM	OT
106275461	10627546	20141205	20141120	18-64.9	YR	NA	NA	M	MD	US	144	10736524	UNITED STATES	HO
106567531	10656753	20141217	2007	18-64.9	YR	72.57	KG	M	CN	GB	144	532810	UNITED KINGDOM	LT
106578022	10657802	20171026	NA	18-64.9	YR	NA	NA	F	OT	CA	174	608376	CANADA	OT
106589711	10658971	20141217	201410	18-64.9	YR	NA	NA	M	CN	US	144	10736524	UNITED STATES	missing
106610872	10661087	20141224	2014	NA	NA	NA	NA	F	CN	PE	144	6797	PERU	DE
106635551	10663555	20141219	20050801	18-64.9	YR	57.15	KG	F	CN	GB	144	532810	UNITED KINGDOM	HO
106696061	10669606	20141222	20141201	<18	YR	60	KG	F	CN	BR	144	125053	BRAZIL	OT
106732501	10673250	20141224	20120408	18-64.9	YR	NA	NA	M	CN	DE	144	319913	GERMANY	DE
106744441	10674444	20141224	2013	NA	NA	NA	NA	M	LW	US	144	10736524	UNITED STATES	missing
106872473	10687247	20150120	NA	NA	NA	NA	NA	M	PH	JP	151	463495	JAPAN	OT
106881631	10688163	20150102	NA	18-64.9	YR	75	KG	M	OT	GR	151	29816	GREECE	HO
106995051	10699505	20150109	NA	NA	NA	NA	NA	F	CN	GR	151	29816	GREECE	missing
107068941	10706894	20150112	20141218	18-64.9	YR	99.7898	LBS	F	NA	US	151	10736524	UNITED STATES	DS
107074711	10707471	20150113	20141221	NA	DY	3	KG	M	OT	FR	151	446285	FRANCE	HO
107125601	10712560	20150115	20110803	18-64.9	YR	NA	NA	F	MD	US	151	10736524	UNITED STATES	OT
107127491	10712749	20150115	2009	18-64.9	YR	66	KG	F	MD	US	151	10736524	UNITED STATES	missing
107146232	10714623	20151215	2013	18-64.9	YR	NA	NA	M	CN	NL	154	105114	NETHERLANDS	HO
107150781	10715078	20150115	20140913	18-64.9	YR	NA	NA	F	CN	CH	151	40156	SWITZERLAND	HO
107166901	10716690	20150116	201410	18-64.9	YR	NA	NA	M	CN	US	151	10736524	UNITED STATES	missing
107169091	10716909	20150116	20141215	18-64.9	YR	NA	NA	F	PH	JP	151	463495	JAPAN	OT
107177882	10717788	20150317	201409	65-85	YR	96.6	KG	M	MD	US	151	10736524	UNITED STATES	missing
107351271	10735127	20150125	NA	65-85	YR	NA	NA	M	OT	US	151	10736524	UNITED STATES	DE
107351321	10735132	20150125	NA	65-85	YR	NA	NA	M	OT	US	151	10736524	UNITED STATES	DE
107351521	10735152	20150125	NA	18-64.9	YR	NA	NA	M	OT	US	151	10736524	UNITED STATES	DE
107351531	10735153	20150125	NA	18-64.9	YR	NA	NA	M	OT	US	151	10736524	UNITED STATES	DE
107351541	10735154	20150125	NA	18-64.9	YR	NA	NA	M	OT	US	151	10736524	UNITED STATES	DE
107351551	10735155	20150125	NA	65-85	YR	NA	NA	F	OT	US	151	10736524	UNITED STATES	DE
107351581	10735158	20150125	NA	18-64.9	YR	NA	NA	F	OT	US	151	10736524	UNITED STATES	DE
107364601	10736460	20150126	NA	18-64.9	YR	NA	NA	F	OT	US	151	10736524	UNITED STATES	DE
107364641	10736464	20150126	NA	18-64.9	YR	NA	NA	M	OT	US	151	10736524	UNITED STATES	DE
107365912	10736591	20150129	NA	65-85	YR	NA	NA	M	MD	CN	151	168588	CHINA	OT
107365941	10736594	20150126	NA	18-64.9	YR	NA	NA	M	OT	US	151	10736524	UNITED STATES	DE
107367791	10736779	20150126	NA	18-64.9	YR	NA	NA	F	OT	US	151	10736524	UNITED STATES	DE
107375611	10737561	20150126	NA	18-64.9	YR	NA	NA	F	OT	US	151	10736524	UNITED STATES	DE
107396481	10739648	20150127	NA	18-64.9	YR	NA	NA	M	OT	US	151	10736524	UNITED STATES	DE
107470521	10747052	20150129	NA	NA	NA	NA	NA	F	CN	US	151	10736524	UNITED STATES	missing
107491561	10749156	20150128	20140924	18-64.9	YR	97.97544	LBS	F	CN	US	151	10736524	UNITED STATES	missing
107637141	10763714	20150204	201409	18-64.9	YR	NA	NA	F	MD	CH	151	40156	SWITZERLAND	HO
107887701	10788770	20150211	20150210	18-64.9	YR	95.2539	LBS	M	NA	US	151	10736524	UNITED STATES	missing
107898924	10789892	20150430	201405	18-64.9	YR	NA	NA	M	MD	JP	152	463495	JAPAN	HO
107924903	10792490	20150402	20141205	65-85	YR	40	KG	F	PH	JP	152	463495	JAPAN	HO
107926321	10792632	20150213	20150114	65-85	YR	NA	NA	M	MD	US	151	10736524	UNITED STATES	missing
107958001	10795800	20150215	201204	18-64.9	YR	45	KG	F	MD	NO	151	15270	NORWAY	DS
107960852	10796085	20150330	20141020	18-64.9	YR	NA	NA	F	MD	US	151	10736524	UNITED STATES	missing
107966391	10796639	20150216	NA	NA	NA	NA	NA	F	MD	US	151	10736524	UNITED STATES	missing
107973451	10797345	20150216	20141223	18-64.9	YR	NA	NA	F	MD	ES	151	131682	SPAIN	DE
108014811	10801481	20150217	NA	18-64.9	YR	NA	NA	F	OT	US	151	10736524	UNITED STATES	missing
108467782	10846778	20150226	NA	65-85	YR	NA	NA	F	PH	NO	151	15270	NORWAY	HO
108767851	10876785	20150302	20140519	65-85	YR	NA	NA	F	CN	CH	151	40156	SWITZERLAND	HO
108767911	10876791	20150302	NA	NA	NA	NA	NA	NA	OT	JP	151	463495	JAPAN	missing
108900432	10890043	20181129	NA	NA	NA	NA	NA	F	OT	CA	184	608376	CANADA	OT
108902641	10890264	20150305	20141215	18-64.9	YR	NA	NA	M	MD	CH	151	40156	SWITZERLAND	HO
108905202	10890520	20150316	NA	NA	NA	NA	NA	M	CN	GB	151	532810	UNITED KINGDOM	OT
109002621	10900262	20150310	NA	NA	NA	NA	NA	M	CN	US	151	10736524	UNITED STATES	HO
109063441	10906344	20150311	NA	65-85	YR	NA	NA	F	CN	US	151	10736524	UNITED STATES	missing
109066231	10906623	20150312	2014	18-64.9	YR	NA	NA	F	MD	CH	151	40156	SWITZERLAND	OT
109148551	10914855	20150314	NA	NA	NA	NA	NA	NA	MD	US	151	10736524	UNITED STATES	OT
109153081	10915308	20150316	NA	65-85	YR	NA	NA	F	CN	US	151	10736524	UNITED STATES	missing
109157101	10915710	20150316	NA	NA	NA	NA	NA	F	CN	US	151	10736524	UNITED STATES	missing
109217432	10921743	20150330	NA	NA	NA	NA	NA	F	CN	CA	151	608376	CANADA	missing
109283251	10928325	20150319	NA	NA	NA	NA	NA	NA	CN	US	151	10736524	UNITED STATES	missing
109461341	10946134	20150323	20141228	18-64.9	YR	NA	NA	M	CN	CH	151	40156	SWITZERLAND	HO
109531321	10953132	20150325	NA	NA	NA	NA	NA	NA	CN	JP	151	463495	JAPAN	DE
109556673	10955667	20150416	NA	<18	YR	NA	NA	F	OT	JP	152	463495	JAPAN	LT
109616633	10961663	20150605	20150308	65-85	YR	NA	NA	M	OT	FR	152	446285	FRANCE	HO
109633131	10963313	20150327	20141213	>85	YR	NA	NA	F	OT	FR	151	446285	FRANCE	DE
109741831	10974183	20150401	NA	NA	NA	NA	NA	F	CN	US	152	10736524	UNITED STATES	missing
109758492	10975849	20150416	20150118	18-64.9	YR	NA	NA	M	OT	CH	152	40156	SWITZERLAND	HO
109820811	10982081	20150403	201407	65-85	YR	NA	NA	F	MD	CH	152	40156	SWITZERLAND	HO
109850931	10985093	20150404	20150123	65-85	YR	NA	NA	F	OT	FR	152	446285	FRANCE	HO
109850961	10985096	20150404	NA	NA	NA	NA	NA	F	MD	US	152	10736524	UNITED STATES	missing
109890331	10989033	20150406	NA	NA	NA	NA	NA	F	CN	US	152	10736524	UNITED STATES	missing
109933283	10993328	20150513	NA	65-85	YR	NA	NA	F	OT	GD	152	30	GRENADA	missing
109945191	10994519	20150407	NA	NA	NA	NA	NA	F	OT	US	152	10736524	UNITED STATES	missing
109945232	10994523	20150518	NA	NA	NA	NA	NA	F	MD	US	152	10736524	UNITED STATES	missing
109962382	10996238	20150409	20140707	18-64.9	YR	75	KG	F	OT	IT	152	225318	ITALY	HO
110377312	11037731	20150424	20150318	18-64.9	YR	64	KG	M	OT	JP	152	463495	JAPAN	HO
110562212	11056221	20150828	20150405	65-85	YR	NA	NA	F	MD	DE	153	319913	GERMANY	HO
110574552	11057455	20150428	20150330	65-85	YR	52	KG	F	OT	FR	152	446285	FRANCE	LT
110575681	11057568	20150422	NA	NA	NA	NA	NA	F	CN	US	152	10736524	UNITED STATES	missing
110580962	11058096	20150427	20150331	65-85	YR	NA	NA	M	MD	US	152	10736524	UNITED STATES	HO
110677201	11067720	20150427	20120816	18-64.9	YR	NA	NA	F	MD	DE	152	319913	GERMANY	HO
110719271	11071927	20150427	20150314	<18	YR	26.30822	LBS	M	NA	US	152	10736524	UNITED STATES	OT
110778161	11077816	20150430	NA	NA	NA	NA	NA	F	MD	US	152	10736524	UNITED STATES	missing
110819651	11081965	20150501	20140815	18-64.9	YR	58	KG	F	CN	DE	152	319913	GERMANY	OT
110894341	11089434	20150505	20150202	18-64.9	YR	NA	NA	F	CN	CH	152	40156	SWITZERLAND	HO
110989591	11098959	20150508	2007	65-85	YR	86	KG	F	MD	US	152	10736524	UNITED STATES	missing
110999701	11099970	20150508	2014	NA	NA	91	KG	M	MD	US	152	10736524	UNITED STATES	missing
111070032	11107003	20150529	NA	18-64.9	YR	NA	NA	F	OT	US	152	10736524	UNITED STATES	DE
111153822	11115382	20150520	20150421	65-85	YR	NA	NA	F	MD	US	152	10736524	UNITED STATES	missing
111168031	11116803	20150515	20150306	18-64.9	YR	NA	NA	M	CN	CH	152	40156	SWITZERLAND	HO
111229514	11122951	20200429	201301	18-64.9	YR	NA	NA	F	HP	CA	202	608376	CANADA	HO
111239121	11123912	20150520	NA	NA	NA	NA	NA	M	CN	US	152	10736524	UNITED STATES	missing
111262762	11126276	20181129	20140924	18-64.9	YR	NA	NA	M	OT	CA	184	608376	CANADA	HO
111304471	11130447	20150522	2014	NA	NA	3.35	KG	M	MD	CH	152	40156	SWITZERLAND	OT
111304491	11130449	20150522	201403	18-64.9	YR	NA	NA	F	MD	CH	152	40156	SWITZERLAND	OT
111305112	11130511	20181130	20140802	18-64.9	YR	64	KG	M	OT	CA	184	608376	CANADA	OT
111311621	11131162	20150522	20150110	18-64.9	YR	NA	NA	F	OT	FR	152	446285	FRANCE	DE
111324713	11132471	20150630	2015	NA	NA	NA	NA	M	MD	US	152	10736524	UNITED STATES	missing
111325541	11132554	20150522	NA	18-64.9	YR	NA	NA	F	MD	US	152	10736524	UNITED STATES	HO
111332292	11133229	20150605	NA	18-64.9	YR	NA	NA	M	OT	US	152	10736524	UNITED STATES	DE
111334451	11133445	20150522	NA	18-64.9	YR	55	KG	M	MD	US	152	10736524	UNITED STATES	missing
111335901	11133590	20150523	20150414	18-64.9	YR	NA	NA	M	CN	US	152	10736524	UNITED STATES	missing
111435962	11143596	20151127	201012	NA	NA	NA	NA	F	OT	FR	154	446285	FRANCE	OT
111475522	11147552	20150706	NA	NA	NA	NA	NA	M	CN	US	153	10736524	UNITED STATES	missing
111478251	11147825	20150529	201504	65-85	YR	NA	NA	F	MD	US	152	10736524	UNITED STATES	missing
111575241	11157524	20150603	20150305	18-64.9	YR	NA	NA	M	CN	US	152	10736524	UNITED STATES	missing
111575304	11157530	20180928	20150301	>85	YR	45	KG	F	OT	FR	183	446285	FRANCE	DE
111576922	11157692	20150610	20150403	18-64.9	YR	NA	NA	F	OT	FR	152	446285	FRANCE	HO
111816841	11181684	20150611	NA	NA	NA	NA	NA	NA	CN	US	152	10736524	UNITED STATES	missing
111869041	11186904	20150614	NA	18-64.9	YR	NA	NA	F	OT	US	152	10736524	UNITED STATES	missing
111885001	11188500	20150615	NA	NA	NA	NA	NA	NA	CN	US	152	10736524	UNITED STATES	missing
111978671	11197867	20150617	NA	NA	NA	NA	NA	M	MD	US	152	10736524	UNITED STATES	missing
111981891	11198189	20150618	NA	18-64.9	YR	NA	NA	F	OT	US	152	10736524	UNITED STATES	missing
111988671	11198867	20150618	NA	NA	NA	NA	NA	F	MD	US	152	10736524	UNITED STATES	missing
112002451	11200245	20150618	20150126	18-64.9	YR	NA	NA	F	OT	FR	152	446285	FRANCE	OT
112023022	11202302	20151222	20150510	65-85	YR	82.4	KG	M	OT	FR	154	446285	FRANCE	DE
112056621	11205662	20150622	NA	NA	NA	104.31	KG	M	CN	US	152	10736524	UNITED STATES	HO
112097921	11209792	20150622	NA	NA	NA	NA	NA	F	CN	US	152	10736524	UNITED STATES	missing
112174211	11217421	20150625	20150512	18-64.9	YR	NA	NA	F	OT	FR	152	446285	FRANCE	HO
112205824	11220582	20150722	NA	18-64.9	YR	NA	NA	F	CN	JP	153	463495	JAPAN	OT
112210752	11221075	20150806	20150606	>85	YR	NA	NA	M	MD	US	153	10736524	UNITED STATES	missing
112328201	11232820	20150701	20150610	18-64.9	YR	NA	NA	F	OT	US	153	10736524	UNITED STATES	missing
112379841	11237984	20150703	NA	NA	NA	NA	NA	NA	CN	US	153	10736524	UNITED STATES	missing
112385741	11238574	20150706	20150605	18-64.9	YR	NA	NA	F	OT	FR	153	446285	FRANCE	HO
112411572	11241157	20150723	20150318	<18	YR	34	KG	M	OT	IT	153	225318	ITALY	OT
112426211	11242621	20150707	20150618	18-64.9	YR	NA	NA	M	OT	US	153	10736524	UNITED STATES	missing
112573961	11257396	20150709	NA	NA	NA	102	KG	F	CN	US	153	10736524	UNITED STATES	missing
112616892	11261689	20150716	20150129	18-64.9	YR	NA	NA	M	OT	CH	153	40156	SWITZERLAND	OT
112671711	11267171	20150713	20121115	65-85	YR	NA	NA	F	LW	DK	153	26457	DENMARK	DE
112717541	11271754	20150715	20150604	>85	YR	NA	NA	F	OT	FR	153	446285	FRANCE	HO
112821591	11282159	20150720	20150613	65-85	YR	NA	NA	F	OT	FR	153	446285	FRANCE	HO
112903941	11290394	20150722	20150703	18-64.9	YR	NA	NA	F	MD	US	153	10736524	UNITED STATES	missing
112948462	11294846	20150810	2015	>85	YR	45.81	KG	F	CN	US	153	10736524	UNITED STATES	HO
113071951	11307195	20150723	200703	65-85	YR	NA	NA	M	OT	FR	153	446285	FRANCE	OT
113121411	11312141	20150727	NA	NA	NA	NA	NA	NA	MD	US	153	10736524	UNITED STATES	missing
113156061	11315606	20150728	20150721	18-64.9	YR	60	KG	F	CN	BR	153	125053	BRAZIL	OT
113172691	11317269	20150727	20150725	>85	YR	48.53413	LBS	F	NA	US	153	10736524	UNITED STATES	HO
113209341	11320934	20150729	20141205	18-64.9	YR	NA	NA	F	OT	FR	153	446285	FRANCE	HO
113312422	11331242	20150911	NA	NA	NA	NA	NA	NA	CN	US	153	10736524	UNITED STATES	missing
113336741	11333674	20150803	201401	<18	YR	NA	NA	F	CN	US	153	10736524	UNITED STATES	OT
113393931	11339393	20150805	20131211	18-64.9	YR	NA	NA	F	MD	CH	153	40156	SWITZERLAND	OT
113439791	11343979	20150806	20100116	65-85	YR	NA	NA	F	MD	DE	153	319913	GERMANY	HO
113492536	11349253	20180823	20110531	65-85	YR	83	KG	F	OT	US	183	10736524	UNITED STATES	DE
113633001	11363300	20150811	20041119	65-85	YR	NA	NA	M	CN	DE	153	319913	GERMANY	LT
113746911	11374691	20150813	20150312	65-85	YR	NA	NA	M	OT	FR	153	446285	FRANCE	HO
113818152	11381815	20150904	20111027	65-85	YR	NA	NA	F	OT	DE	153	319913	GERMANY	HO
113819342	11381934	20150819	20041025	65-85	YR	NA	NA	F	CN	DE	153	319913	GERMANY	HO
113823402	11382340	20150820	NA	65-85	YR	NA	NA	F	CN	JP	153	463495	JAPAN	HO
113900771	11390077	20150818	2015	18-64.9	YR	NA	NA	M	CN	CH	153	40156	SWITZERLAND	HO
113935231	11393523	20150818	NA	NA	NA	NA	NA	F	CN	US	153	10736524	UNITED STATES	missing
113999732	11399973	20151209	201407	18-64.9	YR	NA	NA	M	OT	US	154	10736524	UNITED STATES	missing
114010551	11401055	20150820	NA	NA	NA	NA	NA	NA	LW	US	153	10736524	UNITED STATES	DE
114023323	11402332	20181101	NA	18-64.9	YR	NA	NA	M	MD	US	184	10736524	UNITED STATES	OT
114206161	11420616	20150826	20150805	65-85	YR	NA	NA	F	CN	IT	153	225318	ITALY	HO
114220601	11422060	20150827	NA	65-85	YR	NA	NA	F	OT	US	153	10736524	UNITED STATES	missing
114228962	11422896	20150911	201506	18-64.9	YR	NA	NA	F	CN	US	153	10736524	UNITED STATES	OT
114351531	11435153	20150831	NA	NA	NA	NA	NA	M	CN	US	153	10736524	UNITED STATES	missing
114403191	11440319	20150831	20150828	18-64.9	YR	136.077	LBS	M	NA	US	153	10736524	UNITED STATES	OT
114450932	11445093	20150928	NA	18-64.9	YR	76	KG	M	MD	DE	153	319913	GERMANY	OT
114724041	11472404	20150908	2015	NA	NA	108.84	KG	F	CN	US	153	10736524	UNITED STATES	missing
114812361	11481236	20150909	NA	NA	NA	NA	NA	M	CN	US	153	10736524	UNITED STATES	missing
114929281	11492928	20150910	20150908	18-64.9	YR	107.95442	LBS	F	NA	US	153	10736524	UNITED STATES	missing
115084282	11508428	20151022	NA	NA	NA	NA	NA	NA	MD	US	154	10736524	UNITED STATES	missing
115135271	11513527	20150915	20150914	18-64.9	YR	51.25567	LBS	F	NA	US	153	10736524	UNITED STATES	missing
115175953	11517595	20151116	201506	>85	YR	44.7	KG	F	CN	US	154	10736524	UNITED STATES	HO
115381372	11538137	20151015	NA	18-64.9	YR	NA	NA	F	OT	JP	154	463495	JAPAN	missing
115525291	11552529	20150925	201507	65-85	YR	NA	NA	F	OT	FR	153	446285	FRANCE	HO
115575611	11557561	20150926	NA	NA	NA	NA	NA	F	CN	US	153	10736524	UNITED STATES	missing
115834551	11583455	20151001	20130106	18-64.9	YR	NA	NA	M	MD	DE	154	319913	GERMANY	DE
115948272	11594827	20151009	20150929	NA	NA	NA	NA	F	CN	JP	154	463495	JAPAN	OT
116059871	11605987	20151007	20141223	18-64.9	YR	NA	NA	M	MD	DE	154	319913	GERMANY	HO
116076152	11607615	20151029	20130111	18-64.9	YR	NA	NA	M	PH	JP	154	463495	JAPAN	HO
116271511	11627151	20151013	NA	65-85	YR	70	KG	F	MD	US	154	10736524	UNITED STATES	missing
116273821	11627382	20151013	2015	65-85	YR	NA	NA	F	OT	US	154	10736524	UNITED STATES	missing
116385323	11638532	20151102	NA	18-64.9	YR	NA	NA	F	CN	JP	154	463495	JAPAN	missing
116393441	11639344	20151019	2015	NA	NA	NA	NA	F	OT	FR	154	446285	FRANCE	HO
116430032	11643003	20151106	NA	18-64.9	YR	NA	NA	F	OT	US	154	10736524	UNITED STATES	DE
116430052	11643005	20151105	NA	18-64.9	YR	NA	NA	F	OT	US	154	10736524	UNITED STATES	DE
116430072	11643007	20151105	NA	18-64.9	YR	NA	NA	M	MD	US	154	10736524	UNITED STATES	DE
116430102	11643010	20151105	NA	65-85	YR	NA	NA	F	CN	US	154	10736524	UNITED STATES	DE
116514751	11651475	20151022	20131031	65-85	YR	NA	NA	F	MD	US	154	10736524	UNITED STATES	OT
116517462	11651746	20151113	20150903	65-85	YR	75	KG	M	CN	US	154	10736524	UNITED STATES	DE
116596764	11659676	20160623	20150818	18-64.9	YR	NA	NA	F	OT	FR	162	446285	FRANCE	DS
116627761	11662776	20151027	2013	65-85	YR	54	KG	F	PH	CH	154	40156	SWITZERLAND	OT
116781931	11678193	20151028	2014	18-64.9	YR	NA	NA	F	MD	CH	154	40156	SWITZERLAND	OT
116892332	11689233	20160527	20150422	65-85	YR	NA	NA	F	OT	FR	162	446285	FRANCE	LT
116906182	11690618	20160112	NA	NA	NA	NA	NA	M	MD	US	161	10736524	UNITED STATES	missing
116939601	11693960	20151103	20150810	>85	YR	NA	NA	F	OT	FR	154	446285	FRANCE	HO
116990751	11699075	20151104	20150910	65-85	YR	89	KG	M	MD	CH	154	40156	SWITZERLAND	DE
117214521	11721452	20151111	NA	18-64.9	YR	NA	NA	F	OT	US	154	10736524	UNITED STATES	missing
117244611	11724461	20151111	20150806	65-85	YR	NA	NA	F	OT	FR	154	446285	FRANCE	HO
117266491	11726649	20151112	NA	NA	NA	NA	NA	M	OT	US	154	10736524	UNITED STATES	missing
117274531	11727453	20151112	NA	18-64.9	YR	NA	NA	M	OT	US	154	10736524	UNITED STATES	missing
117402081	11740208	20151113	NA	NA	NA	NA	NA	M	OT	US	154	10736524	UNITED STATES	missing
117402101	11740210	20151113	NA	NA	NA	NA	NA	M	OT	US	154	10736524	UNITED STATES	missing
117452091	11745209	20151117	20151014	65-85	YR	NA	NA	F	OT	FR	154	446285	FRANCE	HO
117458251	11745825	20151117	20151111	18-64.9	YR	NA	NA	M	MD	US	154	10736524	UNITED STATES	DE
117490771	11749077	20151117	20151031	18-64.9	YR	86.1821	LBS	M	NA	US	154	10736524	UNITED STATES	DE
117524253	11752425	20151219	2015	18-64.9	YR	90.7	KG	M	CN	US	154	10736524	UNITED STATES	DE
117683871	11768387	20151123	NA	NA	NA	NA	NA	M	CN	US	154	10736524	UNITED STATES	missing
117697891	11769789	20151123	2014	>85	YR	NA	NA	F	CN	NL	154	105114	NETHERLANDS	DE
117732282	11773228	20160506	NA	NA	NA	NA	NA	M	CN	JP	162	463495	JAPAN	OT
117778623	11777862	20160705	20140109	18-64.9	YR	NA	NA	F	CN	DE	163	319913	GERMANY	LT
117814241	11781424	20151126	NA	NA	NA	NA	NA	F	CN	US	154	10736524	UNITED STATES	missing
117856781	11785678	20151125	20140215	65-85	YR	NA	NA	M	NA	US	154	10736524	UNITED STATES	missing
117937021	11793702	20151202	20151029	18-64.9	YR	NA	NA	F	PH	FR	154	446285	FRANCE	HO
117972791	11797279	20151203	20150115	18-64.9	YR	NA	NA	M	CN	DE	154	319913	GERMANY	HO
118003331	11800333	20151203	20150604	65-85	YR	NA	NA	M	OT	DE	154	319913	GERMANY	HO
118036131	11803613	20151204	20151109	18-64.9	YR	NA	NA	F	OT	FR	154	446285	FRANCE	OT
118074521	11807452	20151207	20151119	18-64.9	YR	NA	NA	M	MD	CH	154	40156	SWITZERLAND	HO
118136421	11813642	20151208	20151014	18-64.9	YR	43.54464	LBS	F	NA	US	154	10736524	UNITED STATES	DE
118338661	11833866	20151214	NA	NA	NA	NA	NA	F	CN	US	154	10736524	UNITED STATES	missing
118438492	11843849	20181123	NA	18-64.9	YR	70	KG	M	OT	CA	184	608376	CANADA	HO
118485413	11848541	20181129	20150306	65-85	YR	NA	NA	F	OT	CA	184	608376	CANADA	HO
118544811	11854481	20151221	20150324	18-64.9	YR	NA	NA	F	CN	CH	154	40156	SWITZERLAND	HO
118625661	11862566	20151223	2015	18-64.9	YR	NA	NA	F	CN	US	154	10736524	UNITED STATES	missing
118760521	11876052	20151229	NA	NA	NA	NA	NA	NA	CN	US	154	10736524	UNITED STATES	missing
118812176	11881217	20181102	NA	65-85	YR	74.6	KG	M	CN	US	184	10736524	UNITED STATES	OT
118813492	11881349	20160218	20140717	18-64.9	YR	NA	NA	F	CN	JP	161	463495	JAPAN	HO
119183111	11918311	20160115	NA	65-85	YR	NA	NA	F	PH	DE	161	319913	GERMANY	HO
119225362	11922536	20160128	20151231	18-64.9	YR	NA	NA	M	MD	IT	161	225318	ITALY	HO
119262844	11926284	20160209	201512	NA	NA	NA	NA	F	CN	JP	161	463495	JAPAN	HO
119279444	11927944	20170217	201510	18-64.9	YR	50	KG	F	MD	CH	171	40156	SWITZERLAND	OT
119376031	11937603	20160122	20151106	65-85	YR	NA	NA	F	CN	FR	161	446285	FRANCE	HO
119682192	11968219	20160219	NA	18-64.9	YR	NA	NA	M	OT	JP	161	463495	JAPAN	OT
119688591	11968859	20160127	20160114	18-64.9	YR	59	KG	M	NA	US	161	10736524	UNITED STATES	HO
119714601	11971460	20160128	20150103	65-85	YR	63.5	KG	F	CN	US	161	10736524	UNITED STATES	missing
119807042	11980704	20200611	2014	18-64.9	YR	57	KG	M	HP	CA	202	608376	CANADA	DE
119818183	11981818	20200507	NA	18-64.9	YR	53.06	KG	F	CN	CA	202	608376	CANADA	LT
119824461	11982446	20160201	20160110	18-64.9	YR	NA	NA	F	OT	FR	161	446285	FRANCE	OT
119956961	11995696	20160203	NA	18-64.9	YR	NA	NA	M	MD	US	161	10736524	UNITED STATES	missing
120417351	12041735	20160208	NA	NA	NA	NA	NA	F	CN	US	161	10736524	UNITED STATES	missing
120600041	12060004	20160210	20160208	18-64.9	YR	NA	NA	F	MD	US	161	10736524	UNITED STATES	missing
120690083	12069008	20160216	2016	65-85	YR	60	KG	F	CN	ES	161	131682	SPAIN	HO
120769181	12076918	20160215	20151104	65-85	YR	NA	NA	F	OT	FR	161	446285	FRANCE	HO
120800391	12080039	20160216	200101	<18	YR	NA	NA	M	PH	ES	161	131682	SPAIN	OT
120826021	12082602	20160217	20160118	>85	YR	NA	NA	M	OT	FR	161	446285	FRANCE	HO
120858161	12085816	20160217	2005	NA	NA	NA	NA	M	CN	US	161	10736524	UNITED STATES	OT
120987041	12098704	20160222	NA	NA	NA	NA	NA	M	PH	US	161	10736524	UNITED STATES	missing
121044122	12104412	20160420	20160127	18-64.9	YR	NA	NA	F	MD	IE	162	25253	IRELAND	HO
121083842	12108384	20160331	NA	NA	NA	NA	NA	F	MD	US	161	10736524	UNITED STATES	missing
121098321	12109832	20160223	20160221	18-64.9	YR	67.58491	LBS	F	NA	US	161	10736524	UNITED STATES	missing
121145581	12114558	20160225	NA	NA	NA	NA	NA	M	LW	US	161	10736524	UNITED STATES	missing
121333991	12133399	20160301	201512	18-64.9	YR	NA	NA	M	MD	US	161	10736524	UNITED STATES	missing
121390171	12139017	20160302	NA	NA	NA	NA	NA	F	CN	US	161	10736524	UNITED STATES	missing
121409191	12140919	20160303	NA	NA	NA	74.83	KG	F	CN	US	161	10736524	UNITED STATES	missing
121689001	12168900	20160310	20150426	18-64.9	YR	NA	NA	M	CN	CH	161	40156	SWITZERLAND	HO
121747401	12174740	20160314	20160309	NA	NA	NA	NA	F	OT	US	161	10736524	UNITED STATES	missing
121796931	12179693	20160315	NA	NA	NA	NA	NA	F	CN	US	161	10736524	UNITED STATES	missing
121867121	12186712	20160317	NA	NA	NA	NA	NA	F	CN	US	161	10736524	UNITED STATES	missing
121907801	12190780	20160318	NA	NA	NA	NA	NA	M	LW	US	161	10736524	UNITED STATES	missing
121933611	12193361	20160320	NA	NA	NA	NA	NA	NA	CN	US	161	10736524	UNITED STATES	missing
122018262	12201826	20160422	20160307	65-85	YR	NA	NA	F	PH	US	162	10736524	UNITED STATES	HO
122059412	12205941	20160420	20110223	18-64.9	YR	66	KG	M	OT	US	162	10736524	UNITED STATES	LT
122075231	12207523	20160324	20150624	>85	YR	NA	NA	F	MD	CH	161	40156	SWITZERLAND	HO
122157101	12215710	20160328	NA	NA	NA	NA	NA	F	CN	US	161	10736524	UNITED STATES	missing
122157111	12215711	20160328	NA	NA	NA	NA	NA	M	CN	US	161	10736524	UNITED STATES	missing
122186262	12218626	20160414	2016	NA	NA	NA	NA	M	MD	US	162	10736524	UNITED STATES	missing
122241851	12224185	20160330	NA	NA	NA	NA	NA	F	OT	US	161	10736524	UNITED STATES	missing
122244941	12224494	20160331	20160113	18-64.9	YR	NA	NA	M	OT	FR	161	446285	FRANCE	LT
122246861	12224686	20160330	20160219	18-64.9	YR	58.9667	LBS	F	NA	US	161	10736524	UNITED STATES	DE
122260061	12226006	20160331	20160313	65-85	YR	83	KG	M	CN	NL	161	105114	NETHERLANDS	HO
122310451	12231045	20160401	NA	NA	NA	NA	NA	M	MD	US	162	10736524	UNITED STATES	missing
122502351	12250235	20160408	20141222	18-64.9	YR	NA	NA	F	MD	ES	162	131682	SPAIN	LT
122516421	12251642	20160410	2016	NA	NA	NA	NA	M	MD	US	162	10736524	UNITED STATES	missing
122550652	12255065	20160505	20151015	18-64.9	YR	NA	NA	F	CN	US	162	10736524	UNITED STATES	missing
122755481	12275548	20160417	2016	NA	NA	NA	NA	M	CN	US	162	10736524	UNITED STATES	missing
122773811	12277381	20160418	20110730	65-85	YR	NA	NA	M	CN	US	162	10736524	UNITED STATES	DE
122800281	12280028	20160418	NA	18-64.9	YR	NA	NA	M	MD	US	162	10736524	UNITED STATES	OT
122812543	12281254	20160527	20160307	65-85	YR	NA	NA	F	OT	FR	162	446285	FRANCE	LT
122842782	12284278	20161012	20160331	>85	YR	47	KG	F	OT	FR	164	446285	FRANCE	HO
122843761	12284376	20160420	20160325	65-85	YR	NA	NA	F	MD	CH	162	40156	SWITZERLAND	HO
122856241	12285624	20160420	NA	NA	NA	NA	NA	NA	PH	JP	162	463495	JAPAN	DE
122859308	12285930	20170113	20140829	18-64.9	YR	NA	NA	F	OT	IE	171	25253	IRELAND	DE
122859982	12285998	20160605	NA	18-64.9	YR	NA	NA	F	CN	US	162	10736524	UNITED STATES	missing
122869271	12286927	20160420	201601	65-85	YR	NA	NA	F	MD	CH	162	40156	SWITZERLAND	OT
122902491	12290249	20160421	NA	NA	NA	NA	NA	F	CN	US	162	10736524	UNITED STATES	missing
122943711	12294371	20160422	20150602	18-64.9	YR	NA	NA	F	OT	FR	162	446285	FRANCE	HO
123088291	12308829	20160427	NA	>85	YR	NA	NA	F	MD	US	162	10736524	UNITED STATES	missing
123123641	12312364	20160428	NA	NA	NA	NA	NA	NA	MD	US	162	10736524	UNITED STATES	missing
123259932	12325993	20160519	201602	18-64.9	YR	44	KG	F	MD	JP	162	463495	JAPAN	OT
123311694	12331169	20170313	2013	18-64.9	YR	51	KG	F	OT	RS	171	3786	SERBIA	HO
123363421	12336342	20160505	NA	18-64.9	YR	NA	NA	F	CN	US	162	10736524	UNITED STATES	missing
123391351	12339135	20160505	NA	NA	NA	NA	NA	F	MD	US	162	10736524	UNITED STATES	missing
123398421	12339842	20160506	20150908	>85	YR	57.6	KG	F	OT	FR	162	446285	FRANCE	OT
123399292	12339929	20160517	20160409	18-64.9	YR	NA	NA	F	MD	FR	162	446285	FRANCE	HO
123422702	12342270	20160622	NA	>85	YR	NA	NA	F	OT	US	162	10736524	UNITED STATES	missing
123544891	12354489	20160511	20160401	>85	YR	NA	NA	F	OT	FR	162	446285	FRANCE	HO
123586713	12358671	20170405	NA	NA	NA	NA	NA	F	CN	US	172	10736524	UNITED STATES	missing
123814302	12381430	20160709	20160430	65-85	YR	NA	NA	F	MD	US	163	10736524	UNITED STATES	missing
123837651	12383765	20160519	201604	65-85	YR	NA	NA	F	MD	US	162	10736524	UNITED STATES	missing
123850081	12385008	20160519	NA	18-64.9	YR	NA	NA	M	PH	JP	162	463495	JAPAN	OT
123989761	12398976	20160524	1999	18-64.9	YR	NA	NA	F	CN	SE	162	48189	SWEDEN	OT
124034573	12403457	20161220	NA	65-85	YR	NA	NA	F	MD	US	164	10736524	UNITED STATES	OT
124120701	12412070	20160527	NA	NA	NA	NA	NA	F	CN	US	162	10736524	UNITED STATES	OT
124140132	12414013	20160531	NA	NA	NA	NA	NA	M	OT	FR	162	446285	FRANCE	HO
124158542	12415854	20160717	NA	NA	NA	NA	NA	NA	PH	US	163	10736524	UNITED STATES	missing
124158562	12415856	20160715	NA	NA	NA	NA	NA	NA	PH	US	163	10736524	UNITED STATES	missing
124164311	12416431	20160530	NA	NA	NA	NA	NA	F	CN	US	162	10736524	UNITED STATES	missing
124185641	12418564	20160531	201604	65-85	YR	NA	NA	F	PH	JP	162	463495	JAPAN	OT
124203771	12420377	20160531	20160420	18-64.9	YR	52	KG	F	OT	FR	162	446285	FRANCE	HO
124208691	12420869	20160531	NA	NA	NA	NA	NA	M	CN	US	162	10736524	UNITED STATES	missing
124225451	12422545	20160601	NA	NA	NA	NA	NA	F	CN	US	162	10736524	UNITED STATES	OT
124248952	12424895	20160602	20160302	65-85	YR	NA	NA	F	MD	US	162	10736524	UNITED STATES	missing
124278151	12427815	20160602	NA	NA	NA	NA	NA	M	MD	US	162	10736524	UNITED STATES	missing
124317702	12431770	20160808	20151130	65-85	YR	66.07	KG	M	CN	US	163	10736524	UNITED STATES	HO
124328711	12432871	20160603	NA	NA	NA	NA	NA	M	OT	FR	162	446285	FRANCE	HO
124357612	12435761	20160609	201604	18-64.9	YR	NA	NA	F	OT	FR	162	446285	FRANCE	LT
124358281	12435828	20160603	NA	NA	NA	NA	NA	NA	OT	US	162	10736524	UNITED STATES	missing
124560431	12456043	20160610	NA	NA	NA	NA	NA	F	OT	US	162	10736524	UNITED STATES	missing
124702012	12470201	20160729	20160526	65-85	YR	NA	NA	M	PH	JP	163	463495	JAPAN	HO
124705422	12470542	20160711	201512	18-64.9	YR	53.52	KG	F	CN	US	163	10736524	UNITED STATES	OT
124715591	12471559	20160616	20160424	65-85	YR	NA	NA	F	OT	FR	162	446285	FRANCE	HO
124744011	12474401	20160617	NA	NA	NA	NA	NA	M	CN	US	162	10736524	UNITED STATES	missing
124765391	12476539	20160617	NA	NA	NA	NA	NA	M	CN	JP	162	463495	JAPAN	missing
124827741	12482774	20160620	20160428	>85	YR	64	KG	F	OT	DE	162	319913	GERMANY	HO
124828561	12482856	20160620	20150429	18-64.9	YR	NA	NA	F	OT	DE	162	319913	GERMANY	HO
124828821	12482882	20160620	NA	NA	NA	NA	NA	NA	CN	US	162	10736524	UNITED STATES	missing
124895384	12489538	20210119	201605	65-85	YR	NA	NA	F	HP	CA	211	608376	CANADA	OT
124954102	12495410	20160630	NA	18-64.9	YR	NA	NA	F	MD	TR	162	41337	TURKEY	OT
125150343	12515034	20160706	NA	65-85	YR	NA	NA	F	OT	US	163	10736524	UNITED STATES	OT
125194881	12519488	20160630	20160611	18-64.9	YR	NA	NA	F	MD	NO	162	15270	NORWAY	HO
125207191	12520719	20160701	20160520	>85	YR	NA	NA	M	OT	FR	163	446285	FRANCE	HO
125227971	12522797	20160701	NA	>85	YR	NA	NA	M	OT	US	163	10736524	UNITED STATES	missing
125230851	12523085	20160701	NA	18-64.9	YR	NA	NA	F	OT	US	163	10736524	UNITED STATES	missing
125266582	12526658	20160909	20160628	18-64.9	YR	NA	NA	F	CN	GR	163	29816	GREECE	HO
125272122	12527212	20161202	2016	65-85	YR	NA	NA	F	CN	GR	164	29816	GREECE	OT
125293303	12529330	20160728	2008	<18	MON	NA	NA	M	CN	DE	163	319913	GERMANY	DS
125301431	12530143	20160706	2016	NA	NA	NA	NA	M	CN	US	163	10736524	UNITED STATES	missing
125303711	12530371	20160706	201606	>85	YR	NA	NA	M	MD	US	163	10736524	UNITED STATES	missing
125311981	12531198	20160706	NA	NA	NA	58.96	KG	F	CN	US	163	10736524	UNITED STATES	missing
125353911	12535391	20160707	NA	NA	NA	NA	NA	F	CN	US	163	10736524	UNITED STATES	missing
125369502	12536950	20160906	20160629	65-85	YR	NA	NA	F	CN	GR	163	29816	GREECE	OT
125380701	12538070	20160707	NA	NA	NA	NA	NA	F	CN	US	163	10736524	UNITED STATES	OT
125426437	12542643	20210112	NA	18-64.9	YR	NA	NA	F	MD	US	211	10736524	UNITED STATES	missing
125431461	12543146	20160711	20090828	18-64.9	YR	NA	NA	F	OT	DE	163	319913	GERMANY	HO
125432331	12543233	20160711	20160307	>85	YR	NA	NA	F	OT	FR	163	446285	FRANCE	OT
125476381	12547638	20160712	201605	NA	NA	NA	NA	F	CN	US	163	10736524	UNITED STATES	missing
125504771	12550477	20160712	20150225	18-64.9	YR	NA	NA	M	OT	DE	163	319913	GERMANY	HO
125511611	12551161	20160713	NA	NA	NA	NA	NA	NA	CN	US	163	10736524	UNITED STATES	missing
125560771	12556077	20160714	20110701	18-64.9	YR	104	KG	F	OT	CA	163	608376	CANADA	OT
125588201	12558820	20160715	20160406	18-64.9	YR	NA	NA	F	OT	FR	163	446285	FRANCE	OT
125594302	12559430	20160808	20160706	65-85	YR	67	KG	M	PH	JP	163	463495	JAPAN	HO
125815732	12581573	20160726	NA	NA	NA	NA	NA	F	CN	US	163	10736524	UNITED STATES	missing
125829801	12582980	20160722	NA	NA	NA	NA	NA	M	CN	US	163	10736524	UNITED STATES	missing
125848631	12584863	20160722	NA	65-85	YR	NA	NA	M	CN	JP	163	463495	JAPAN	OT
126086581	12608658	20160729	20160704	18-64.9	YR	NA	NA	F	MD	US	163	10736524	UNITED STATES	missing
126123101	12612310	20160801	NA	NA	NA	NA	NA	F	CN	US	163	10736524	UNITED STATES	missing
126163082	12616308	20161006	NA	NA	NA	NA	NA	NA	MD	US	164	10736524	UNITED STATES	missing
126163092	12616309	20161006	NA	NA	NA	NA	NA	NA	MD	US	164	10736524	UNITED STATES	missing
126163102	12616310	20161006	NA	NA	NA	NA	NA	NA	MD	US	164	10736524	UNITED STATES	missing
126163132	12616313	20161006	NA	NA	NA	NA	NA	NA	MD	US	164	10736524	UNITED STATES	missing
126226211	12622621	20160804	20160628	18-64.9	YR	NA	NA	F	OT	FR	163	446285	FRANCE	HO
126433211	12643321	20160811	201607	18-64.9	YR	NA	NA	M	CN	US	163	10736524	UNITED STATES	missing
126462792	12646279	20171013	NA	NA	NA	NA	NA	NA	OT	TR	174	41337	TURKEY	CA
126464811	12646481	20160812	NA	NA	NA	NA	NA	F	CN	US	163	10736524	UNITED STATES	missing
126491082	12649108	20160824	NA	18-64.9	YR	NA	NA	M	PH	US	163	10736524	UNITED STATES	DE
126675721	12667572	20160819	NA	NA	NA	NA	NA	NA	OT	JP	163	463495	JAPAN	missing
126689201	12668920	20160819	NA	65-85	YR	NA	NA	M	CN	CH	163	40156	SWITZERLAND	HO
126703061	12670306	20160822	NA	NA	NA	77.11	KG	M	MD	US	163	10736524	UNITED STATES	missing
126780912	12678091	20160906	201608	NA	NA	NA	NA	F	MD	JP	163	463495	JAPAN	OT
126828911	12682891	20160825	NA	18-64.9	YR	NA	NA	F	MD	US	163	10736524	UNITED STATES	missing
126844251	12684425	20160825	2000	NA	NA	NA	NA	F	CN	US	163	10736524	UNITED STATES	OT
126916171	12691617	20160826	NA	NA	NA	NA	NA	F	CN	JP	163	463495	JAPAN	OT
126942001	12694200	20160829	NA	NA	NA	NA	NA	F	CN	US	163	10736524	UNITED STATES	missing
127092863	12709286	20161109	NA	18-64.9	YR	NA	NA	M	OT	US	164	10736524	UNITED STATES	OT
127128921	12712892	20160902	2016	65-85	YR	97.5	KG	M	CN	US	163	10736524	UNITED STATES	missing
127146061	12714606	20160905	NA	NA	NA	NA	NA	NA	MD	US	163	10736524	UNITED STATES	missing
127231312	12723131	20170109	NA	NA	NA	NA	NA	F	CN	US	171	10736524	UNITED STATES	missing
127273641	12727364	20160909	NA	NA	NA	NA	NA	NA	MD	US	163	10736524	UNITED STATES	missing
127436161	12743616	20160914	20160708	18-64.9	YR	NA	NA	F	CN	JP	163	463495	JAPAN	HO
127577592	12757759	20161017	201503	18-64.9	YR	58	KG	F	MD	JP	164	463495	JAPAN	HO
127577811	12757781	20160919	NA	NA	NA	NA	NA	NA	PH	US	163	10736524	UNITED STATES	missing
127780101	12778010	20160924	NA	NA	NA	NA	NA	F	CN	US	163	10736524	UNITED STATES	missing
127822902	12782290	20161117	20160917	18-64.9	YR	NA	NA	F	PH	IE	164	25253	IRELAND	HO
127868521	12786852	20160928	NA	NA	NA	NA	NA	NA	CN	US	163	10736524	UNITED STATES	missing
127905752	12790575	20161206	20120203	18-64.9	YR	97.05	KG	F	CN	US	164	10736524	UNITED STATES	missing
127951791	12795179	20160929	20160819	>85	YR	NA	NA	M	OT	FR	163	446285	FRANCE	HO
128170741	12817074	20161006	NA	18-64.9	YR	NA	NA	M	CN	US	164	10736524	UNITED STATES	missing
128253382	12825338	20161014	20151126	65-85	YR	66.75	KG	M	CN	CH	164	40156	SWITZERLAND	HO
128312611	12831261	20161008	NA	NA	NA	NA	NA	F	CN	US	164	10736524	UNITED STATES	missing
128424321	12842432	20161013	NA	NA	NA	NA	NA	M	CN	US	164	10736524	UNITED STATES	missing
128509251	12850925	20161015	NA	NA	NA	NA	NA	F	CN	US	164	10736524	UNITED STATES	missing
128597201	12859720	20161018	2016	65-85	YR	NA	NA	F	CN	US	164	10736524	UNITED STATES	missing
128660341	12866034	20161020	2016	18-64.9	YR	NA	NA	M	CN	US	164	10736524	UNITED STATES	missing
128838271	12883827	20161026	20160323	65-85	YR	NA	NA	F	MD	CH	164	40156	SWITZERLAND	HO
128848171	12884817	20161026	201609	18-64.9	YR	NA	NA	M	MD	CH	164	40156	SWITZERLAND	OT
128908433	12890843	20170110	201608	18-64.9	YR	NA	NA	F	CN	US	171	10736524	UNITED STATES	missing
128955862	12895586	20161101	201610	18-64.9	YR	36	KG	F	PH	CH	164	40156	SWITZERLAND	LT
128956451	12895645	20161031	NA	NA	NA	NA	NA	NA	CN	US	164	10736524	UNITED STATES	missing
129054481	12905448	20161103	20161005	>85	YR	NA	NA	M	PH	CH	164	40156	SWITZERLAND	HO
129070691	12907069	20161103	NA	NA	NA	NA	NA	F	CN	US	164	10736524	UNITED STATES	missing
129073023	12907302	20170106	20160928	65-85	YR	NA	NA	F	OT	FR	171	446285	FRANCE	HO
129074821	12907482	20161103	NA	NA	NA	NA	NA	M	CN	US	164	10736524	UNITED STATES	missing
129087471	12908747	20161103	NA	65-85	YR	NA	NA	F	MD	JP	164	463495	JAPAN	DE
129129862	12912986	20161107	20160330	65-85	YR	50	KG	F	PH	CH	164	40156	SWITZERLAND	HO
129290811	12929081	20161110	2016	NA	NA	NA	NA	M	CN	US	164	10736524	UNITED STATES	OT
129316431	12931643	20161110	20161018	>85	YR	NA	NA	M	CN	US	164	10736524	UNITED STATES	missing
129445392	12944539	20161124	20161102	18-64.9	YR	48	KG	F	CN	BR	164	125053	BRAZIL	OT
129501541	12950154	20161117	NA	NA	NA	NA	NA	M	CN	US	164	10736524	UNITED STATES	missing
129537911	12953791	20161118	NA	NA	NA	NA	NA	F	CN	US	164	10736524	UNITED STATES	missing
129541241	12954124	20161118	2016	NA	NA	NA	NA	F	MD	US	164	10736524	UNITED STATES	missing
129568532	12956853	20161207	2016	NA	NA	NA	NA	M	PH	US	164	10736524	UNITED STATES	OT
129601141	12960114	20161119	20160726	18-64.9	YR	43.65	KG	F	CN	US	164	10736524	UNITED STATES	OT
129640871	12964087	20161122	2016	18-64.9	YR	NA	NA	F	CN	US	164	10736524	UNITED STATES	missing
129641011	12964101	20161122	20160313	65-85	YR	NA	NA	F	PH	ES	164	131682	SPAIN	HO
129674591	12967459	20161123	20161022	>85	YR	NA	NA	F	OT	FR	164	446285	FRANCE	HO
129695364	12969536	20170509	20161027	>85	YR	NA	NA	M	OT	IT	172	225318	ITALY	HO
129725741	12972574	20161124	20160730	65-85	YR	NA	NA	F	OT	FR	164	446285	FRANCE	HO
129755151	12975515	20161125	20160315	18-64.9	YR	NA	NA	F	PH	ES	164	131682	SPAIN	LT
129761231	12976123	20161126	NA	NA	NA	NA	NA	F	CN	US	164	10736524	UNITED STATES	missing
129777221	12977722	20161128	NA	NA	NA	NA	NA	M	MD	US	164	10736524	UNITED STATES	missing
129781741	12978174	20161126	20081107	18-64.9	YR	NA	NA	M	MD	US	164	10736524	UNITED STATES	LT
129932643	12993264	20171230	20161118	18-64.9	YR	44	KG	M	OT	JP	174	463495	JAPAN	LT
129943011	12994301	20161202	20161031	65-85	YR	NA	NA	F	OT	FR	164	446285	FRANCE	HO
129986241	12998624	20161205	NA	NA	NA	NA	NA	F	MD	US	164	10736524	UNITED STATES	missing
129989621	12998962	20161205	201611	18-64.9	YR	NA	NA	F	MD	US	164	10736524	UNITED STATES	missing
130047031	13004703	20161207	20160725	NA	NA	NA	NA	F	OT	AU	164	117861	AUSTRALIA	OT
130282061	13028206	20161214	20160611	NA	DY	2.35	KG	M	OT	FR	164	446285	FRANCE	OT
130355361	13035536	20161216	NA	NA	NA	NA	NA	F	PH	GB	164	532810	UNITED KINGDOM	OT
130373881	13037388	20161216	20161122	>85	YR	35	KG	F	OT	FR	164	446285	FRANCE	HO
130375591	13037559	20161217	NA	NA	NA	NA	NA	F	CN	US	164	10736524	UNITED STATES	missing
130376351	13037635	20161217	20160412	18-64.9	YR	NA	NA	F	OT	FR	164	446285	FRANCE	HO
130381141	13038114	20161218	NA	NA	NA	NA	NA	F	MD	US	164	10736524	UNITED STATES	missing
130381202	13038120	20170111	NA	18-64.9	YR	NA	NA	F	OT	US	171	10736524	UNITED STATES	missing
130385212	13038521	20170220	NA	NA	NA	NA	NA	F	CN	US	171	10736524	UNITED STATES	missing
130399841	13039984	20161219	NA	NA	NA	NA	NA	NA	CN	US	164	10736524	UNITED STATES	missing
130496622	13049662	20170106	NA	NA	NA	NA	NA	NA	CN	US	171	10736524	UNITED STATES	missing
130556022	13055602	20170103	NA	NA	NA	NA	NA	F	CN	US	171	10736524	UNITED STATES	missing
130570974	13057097	20170519	20161201	18-64.9	YR	34	KG	F	PH	JP	172	463495	JAPAN	LT
130595013	13059501	20170301	20161205	>85	YR	NA	NA	F	MD	CH	171	40156	SWITZERLAND	HO
130625863	13062586	20170321	NA	NA	NA	58.96	KG	F	CN	US	171	10736524	UNITED STATES	missing
130634841	13063484	20161227	NA	NA	NA	NA	NA	M	OT	US	164	10736524	UNITED STATES	missing
130644651	13064465	20161227	20160127	18-64.9	YR	NA	NA	F	CN	US	164	10736524	UNITED STATES	missing
130695081	13069508	20161228	2014	>85	YR	NA	NA	F	PH	GB	164	532810	UNITED KINGDOM	DE
130708331	13070833	20161229	NA	NA	NA	NA	NA	F	CN	US	164	10736524	UNITED STATES	missing
130718733	13071873	20170509	2016	NA	NA	NA	NA	M	PH	US	172	10736524	UNITED STATES	HO
130722841	13072284	20161229	2016	65-85	YR	NA	NA	F	CN	JP	164	463495	JAPAN	OT
130843861	13084386	20170102	20170102	18-64.9	YR	52	KG	F	CN	US	171	10736524	UNITED STATES	missing
130905391	13090539	20170105	20161212	18-64.9	YR	NA	NA	M	CN	US	171	10736524	UNITED STATES	missing
130910281	13091028	20170106	NA	NA	NA	NA	NA	F	CN	US	171	10736524	UNITED STATES	missing
131000621	13100062	20170110	20161129	<18	YR	NA	NA	F	OT	FR	171	446285	FRANCE	HO
131001562	13100156	20170113	NA	NA	NA	NA	NA	F	MD	US	171	10736524	UNITED STATES	missing
131033151	13103315	20170110	NA	NA	NA	NA	NA	M	CN	US	171	10736524	UNITED STATES	missing
131045361	13104536	20170111	NA	NA	NA	NA	NA	M	CN	US	171	10736524	UNITED STATES	OT
131109831	13110983	20170112	201610	NA	NA	NA	NA	F	CN	GR	171	29816	GREECE	OT
131147431	13114743	20170113	NA	65-85	YR	NA	NA	F	OT	US	171	10736524	UNITED STATES	missing
131155241	13115524	20170113	NA	NA	NA	67.12	KG	F	MD	US	171	10736524	UNITED STATES	missing
131222762	13122276	20170612	NA	18-64.9	YR	62	KG	M	MD	CH	172	40156	SWITZERLAND	DE
131418221	13141822	20170123	NA	65-85	YR	NA	NA	F	CN	US	171	10736524	UNITED STATES	missing
131428331	13142833	20170123	NA	NA	NA	NA	NA	M	CN	US	171	10736524	UNITED STATES	missing
131449181	13144918	20170124	NA	NA	NA	NA	NA	F	CN	US	171	10736524	UNITED STATES	missing
131474842	13147484	20190619	20150121	65-85	YR	NA	NA	F	CN	US	192	10736524	UNITED STATES	missing
131665521	13166552	20170131	NA	NA	NA	NA	NA	F	CN	US	171	10736524	UNITED STATES	missing
131828391	13182839	20170203	NA	NA	NA	NA	NA	F	PH	DE	171	319913	GERMANY	OT
131840131	13184013	20170203	NA	65-85	YR	NA	NA	M	MD	US	171	10736524	UNITED STATES	missing
131872574	13187257	20170928	20161028	65-85	YR	NA	NA	F	MD	NO	173	15270	NORWAY	HO
131892651	13189265	20170206	NA	NA	NA	NA	NA	M	CN	US	171	10736524	UNITED STATES	missing
132199711	13219971	20170210	20160306	65-85	YR	NA	NA	M	OT	FR	171	446285	FRANCE	HO
132279392	13227939	20170512	NA	NA	NA	NA	NA	NA	OT	US	172	10736524	UNITED STATES	missing
132288771	13228877	20170213	NA	NA	NA	NA	NA	F	CN	US	171	10736524	UNITED STATES	missing
132290871	13229087	20170214	NA	NA	NA	NA	NA	F	CN	US	171	10736524	UNITED STATES	missing
132323611	13232361	20170214	NA	65-85	YR	NA	NA	M	OT	US	171	10736524	UNITED STATES	missing
132328831	13232883	20170214	NA	NA	NA	NA	NA	F	CN	US	171	10736524	UNITED STATES	missing
132377861	13237786	20170216	NA	NA	NA	NA	NA	M	MD	US	171	10736524	UNITED STATES	OT
132379721	13237972	20170216	NA	NA	NA	NA	NA	F	CN	US	171	10736524	UNITED STATES	missing
132428761	13242876	20170216	NA	NA	NA	NA	NA	NA	PH	US	171	10736524	UNITED STATES	missing
132523381	13252338	20170220	20160621	18-64.9	YR	NA	NA	F	OT	FR	171	446285	FRANCE	HO
132535601	13253560	20170220	NA	65-85	YR	NA	NA	F	OT	US	171	10736524	UNITED STATES	missing
132637871	13263787	20170222	20170221	<18	YR	45	KG	M	CN	US	171	10736524	UNITED STATES	OT
132653851	13265385	20170223	NA	18-64.9	YR	NA	NA	M	OT	US	171	10736524	UNITED STATES	missing
132686621	13268662	20170224	20161018	18-64.9	YR	42	KG	F	MD	CH	171	40156	SWITZERLAND	OT
132718061	13271806	20170227	NA	NA	NA	NA	NA	NA	MD	CA	171	608376	CANADA	DE
132724231	13272423	20170227	20100830	65-85	YR	NA	NA	F	CN	DE	171	319913	GERMANY	LT
132762942	13276294	20170516	NA	NA	NA	NA	NA	F	CN	US	172	10736524	UNITED STATES	missing
132836131	13283613	20170301	20100818	18-64.9	YR	NA	NA	M	CN	DE	171	319913	GERMANY	HO
132914671	13291467	20170303	NA	NA	NA	NA	NA	F	CN	US	171	10736524	UNITED STATES	missing
132955241	13295524	20170303	NA	NA	NA	NA	NA	M	CN	DE	171	319913	GERMANY	OT
133004911	13300491	20170307	NA	18-64.9	YR	NA	NA	F	MD	US	171	10736524	UNITED STATES	missing
133420743	13342074	20170517	2016	NA	NA	103.86	KG	F	CN	US	172	10736524	UNITED STATES	OT
133439721	13343972	20170316	20161205	65-85	YR	NA	NA	M	OT	FR	171	446285	FRANCE	HO
133488931	13348893	20170320	NA	NA	NA	NA	NA	M	MD	US	171	10736524	UNITED STATES	missing
133562771	13356277	20170321	NA	NA	NA	NA	NA	F	MD	US	171	10736524	UNITED STATES	missing
133576051	13357605	20170322	NA	NA	NA	NA	NA	F	CN	US	171	10736524	UNITED STATES	missing
133623591	13362359	20170322	20150907	18-64.9	YR	81	KG	F	CN	US	171	10736524	UNITED STATES	DS
133721682	13372168	20170328	2004	18-64.9	YR	NA	NA	F	CN	FR	171	446285	FRANCE	DS
133750864	13375086	20180801	201608	18-64.9	YR	NA	NA	F	MD	US	183	10736524	UNITED STATES	missing
133838681	13383868	20170329	20161206	65-85	YR	NA	NA	M	MD	CH	171	40156	SWITZERLAND	HO
133923424	13392342	20170524	201509	18-64.9	YR	NA	NA	F	CN	US	172	10736524	UNITED STATES	missing
133953141	13395314	20170401	20170328	18-64.9	YR	84.6	KG	M	CN	US	172	10736524	UNITED STATES	LT
134100921	13410092	20170406	NA	<18	YR	NA	NA	F	CN	US	172	10736524	UNITED STATES	missing
134208931	13420893	20170409	NA	65-85	YR	NA	NA	F	PH	US	172	10736524	UNITED STATES	missing
134222861	13422286	20170407	20170403	18-64.9	YR	49.5	KG	F	CN	US	172	10736524	UNITED STATES	DE
134290281	13429028	20170411	NA	NA	NA	NA	NA	NA	OT	US	172	10736524	UNITED STATES	missing
134299161	13429916	20170412	NA	65-85	YR	NA	NA	M	OT	US	172	10736524	UNITED STATES	missing
134301693	13430169	20170802	NA	NA	NA	NA	NA	M	MD	US	173	10736524	UNITED STATES	missing
134309631	13430963	20170412	20160901	<18	YR	60.2	KG	F	OT	FR	172	446285	FRANCE	HO
134312361	13431236	20170412	20170221	65-85	YR	NA	NA	F	MD	CH	172	40156	SWITZERLAND	HO
134335591	13433559	20170412	NA	NA	NA	NA	NA	NA	CN	JP	172	463495	JAPAN	OT
134505751	13450575	20170418	NA	NA	NA	NA	NA	F	MD	US	172	10736524	UNITED STATES	missing
134663421	13466342	20170421	NA	NA	NA	NA	NA	M	CN	US	172	10736524	UNITED STATES	missing
134672291	13467229	20170421	201703	18-64.9	YR	NA	NA	F	CN	US	172	10736524	UNITED STATES	missing
134736142	13473614	20170605	2008	NA	NA	NA	NA	M	CN	US	172	10736524	UNITED STATES	HO
134759911	13475991	20170425	20160108	NA	NA	74.8	KG	F	MD	CH	172	40156	SWITZERLAND	HO
134850261	13485026	20170425	NA	NA	NA	NA	NA	F	CN	US	172	10736524	UNITED STATES	missing
134882911	13488291	20170426	NA	18-64.9	YR	NA	NA	M	OT	US	172	10736524	UNITED STATES	missing
134909202	13490920	20170516	NA	NA	NA	NA	NA	NA	OT	US	172	10736524	UNITED STATES	missing
134909612	13490961	20170516	NA	NA	NA	NA	NA	NA	OT	US	172	10736524	UNITED STATES	missing
134912492	13491249	20170516	NA	NA	NA	NA	NA	NA	OT	US	172	10736524	UNITED STATES	missing
134990611	13499061	20170501	NA	NA	NA	NA	NA	NA	PH	GB	172	532810	UNITED KINGDOM	OT
135020091	13502009	20170502	2016	18-64.9	YR	NA	NA	F	CN	DE	172	319913	GERMANY	HO
135027061	13502706	20170502	NA	NA	NA	NA	NA	F	MD	US	172	10736524	UNITED STATES	missing
135027231	13502723	20170502	20161212	18-64.9	YR	NA	NA	F	OT	SG	172	12522	SINGAPORE	OT
135102191	13510219	20170503	NA	65-85	YR	NA	NA	M	CN	US	172	10736524	UNITED STATES	missing
135208681	13520868	20170508	20151229	65-85	YR	NA	NA	F	CN	DE	172	319913	GERMANY	HO
135353951	13535395	20170511	NA	18-64.9	YR	NA	NA	F	OT	US	172	10736524	UNITED STATES	missing
135355212	13535521	20170522	20060808	18-64.9	YR	NA	NA	F	CN	US	172	10736524	UNITED STATES	missing
135435291	13543529	20170515	NA	NA	NA	NA	NA	F	CN	US	172	10736524	UNITED STATES	missing
135441904	13544190	20170802	NA	NA	NA	NA	NA	F	CN	US	173	10736524	UNITED STATES	missing
135452732	13545273	20170522	20170330	65-85	YR	31	KG	F	CN	JP	172	463495	JAPAN	HO
135487551	13548755	20170516	20170411	18-64.9	YR	NA	NA	M	OT	FR	172	446285	FRANCE	LT
135528552	13552855	20171102	20170430	18-64.9	YR	NA	NA	F	CN	US	174	10736524	UNITED STATES	HO
135539071	13553907	20170517	NA	NA	NA	NA	NA	NA	PH	FR	172	446285	FRANCE	HO
135554441	13555444	20170517	NA	NA	NA	NA	NA	NA	CN	US	172	10736524	UNITED STATES	missing
135665411	13566541	20170522	NA	65-85	YR	NA	NA	F	OT	CA	172	608376	CANADA	OT
135723031	13572303	20170523	201705	65-85	YR	NA	NA	M	CN	ES	172	131682	SPAIN	OT
135755401	13575540	20170524	NA	NA	NA	NA	NA	F	CN	US	172	10736524	UNITED STATES	missing
135767661	13576766	20170524	20140324	NA	DY	2.96	KG	F	OT	FR	172	446285	FRANCE	CA
135793132	13579313	20190626	NA	NA	NA	NA	NA	F	OT	CA	192	608376	CANADA	OT
135832112	13583211	20170611	2014	18-64.9	YR	NA	NA	F	CN	US	172	10736524	UNITED STATES	OT
135837431	13583743	20170526	20161223	18-64.9	YR	NA	NA	M	OT	FR	172	446285	FRANCE	LT
136018592	13601859	20170601	20170511	18-64.9	YR	NA	NA	F	CN	FR	172	446285	FRANCE	OT
136090022	13609002	20170607	20121010	18-64.9	YR	180.5	KG	F	OT	FR	172	446285	FRANCE	HO
136090675	13609067	20171229	NA	18-64.9	YR	NA	NA	M	OT	IT	174	225318	ITALY	DE
136096071	13609607	20170602	20130505	NA	DY	1.81	KG	F	OT	FR	172	446285	FRANCE	CA
136143711	13614371	20170606	20170209	18-64.9	YR	91.3	KG	F	MD	CH	172	40156	SWITZERLAND	HO
136308001	13630800	20170608	20170507	65-85	YR	NA	NA	M	MD	CH	172	40156	SWITZERLAND	HO
136345491	13634549	20170609	20170516	18-64.9	YR	NA	NA	M	OT	FR	172	446285	FRANCE	HO
136420551	13642055	20170612	201705	18-64.9	YR	NA	NA	F	PH	CH	172	40156	SWITZERLAND	HO
136515421	13651542	20170614	20170329	>85	YR	NA	NA	M	OT	FR	172	446285	FRANCE	HO
136516071	13651607	20170614	2013	18-64.9	YR	NA	NA	M	CN	EG	172	12393	EGYPT	OT
136564231	13656423	20170615	NA	65-85	YR	NA	NA	F	MD	US	172	10736524	UNITED STATES	missing
136564992	13656499	20170619	NA	NA	NA	NA	NA	NA	OT	US	172	10736524	UNITED STATES	OT
136632603	13663260	20170828	NA	NA	DEC	NA	NA	F	CN	JP	173	463495	JAPAN	DE
136687791	13668779	20170620	20160324	18-64.9	YR	93.07	KG	M	CN	US	172	10736524	UNITED STATES	DS
136718491	13671849	20170620	20161227	>85	YR	NA	NA	F	OT	FR	172	446285	FRANCE	HO
136810771	13681077	20170623	NA	65-85	YR	NA	NA	F	OT	US	172	10736524	UNITED STATES	missing
136897861	13689786	20170626	NA	NA	NA	NA	NA	F	MD	US	172	10736524	UNITED STATES	HO
136898812	13689881	20170804	NA	NA	NA	NA	NA	NA	CN	US	173	10736524	UNITED STATES	HO
136925012	13692501	20170804	NA	NA	NA	87.08	KG	F	CN	US	173	10736524	UNITED STATES	OT
137292922	13729292	20170726	20170614	18-64.9	YR	NA	NA	M	MD	CH	173	40156	SWITZERLAND	OT
137317751	13731775	20170707	NA	NA	NA	NA	NA	F	CN	US	173	10736524	UNITED STATES	missing
137342171	13734217	20170708	19980301	18-64.9	YR	71.66	KG	M	CN	GB	173	532810	UNITED KINGDOM	HO
137579301	13757930	20170717	NA	NA	NA	NA	NA	F	OT	FR	173	446285	FRANCE	OT
137647921	13764792	20170718	201605	65-85	YR	68.04	KG	M	CN	US	173	10736524	UNITED STATES	missing
137701511	13770151	20170719	NA	18-64.9	YR	NA	NA	M	MD	US	173	10736524	UNITED STATES	missing
137753421	13775342	20170720	NA	65-85	YR	NA	NA	M	CN	US	173	10736524	UNITED STATES	missing
137801921	13780192	20170724	NA	NA	NA	68.04	KG	M	CN	US	173	10736524	UNITED STATES	missing
137804011	13780401	20170724	NA	18-64.9	YR	NA	NA	M	CN	JP	173	463495	JAPAN	HO
137808311	13780831	20170724	20150216	18-64.9	YR	NA	NA	M	OT	FR	173	446285	FRANCE	HO
137982871	13798287	20170726	20170309	18-64.9	YR	91	KG	M	PH	US	173	10736524	UNITED STATES	HO
138214501	13821450	20170801	2017	65-85	YR	NA	NA	F	MD	CH	173	40156	SWITZERLAND	HO
138297471	13829747	20170803	20160514	<18	YR	1.07	KG	F	MD	CH	173	40156	SWITZERLAND	CA
138346341	13834634	20170804	200310	18-64.9	YR	NA	NA	M	CN	HU	173	13519	HUNGARY	HO
138399411	13839941	20170807	NA	NA	NA	NA	NA	F	CN	US	173	10736524	UNITED STATES	missing
138425391	13842539	20170808	NA	NA	NA	NA	NA	NA	CN	JP	173	463495	JAPAN	OT
138730892	13873089	20171013	2015	NA	NA	NA	NA	M	CN	US	174	10736524	UNITED STATES	missing
138758681	13875868	20170817	NA	65-85	YR	NA	NA	F	CN	US	173	10736524	UNITED STATES	missing
138975904	13897590	20181108	20170813	18-64.9	YR	NA	NA	F	CN	GR	184	29816	GREECE	OT
139030642	13903064	20170831	20170101	18-64.9	YR	92	KG	M	CN	NO	173	15270	NORWAY	LT
139049241	13904924	20170825	20170322	NA	NA	65	KG	M	MD	CH	173	40156	SWITZERLAND	DE
139057391	13905739	20170825	NA	NA	NA	NA	NA	F	MD	US	173	10736524	UNITED STATES	missing
139099391	13909939	20170828	20170810	65-85	YR	NA	NA	F	OT	FR	173	446285	FRANCE	HO
139153131	13915313	20170829	201708	18-64.9	YR	NA	NA	NA	CN	US	173	10736524	UNITED STATES	missing
139163831	13916383	20170829	20170801	65-85	YR	NA	NA	F	OT	FR	173	446285	FRANCE	HO
139317161	13931716	20170904	20170101	18-64.9	YR	90	KG	M	MD	NO	173	15270	NORWAY	LT
139421001	13942100	20170907	NA	NA	NA	NA	NA	F	CN	US	173	10736524	UNITED STATES	missing
139615121	13961512	20170912	20151031	65-85	YR	NA	NA	F	CN	DE	173	319913	GERMANY	DE
139626821	13962682	20170913	NA	NA	NA	NA	NA	F	CN	US	173	10736524	UNITED STATES	missing
139661621	13966162	20170913	NA	18-64.9	YR	NA	NA	M	CN	US	173	10736524	UNITED STATES	missing
139682683	13968268	20170925	201707	18-64.9	YR	NA	NA	F	OT	ES	173	131682	SPAIN	HO
139999402	13999940	20180316	NA	65-85	YR	NA	NA	M	OT	CA	181	608376	CANADA	DE
140106291	14010629	20170926	20170906	65-85	YR	NA	NA	F	MD	CH	173	40156	SWITZERLAND	HO
140514802	14051480	20171115	20170910	>85	YR	61	KG	F	CN	JP	174	463495	JAPAN	DE
140569951	14056995	20171006	20170925	18-64.9	YR	NA	NA	F	CN	FR	174	446285	FRANCE	DS
141377363	14137736	20180620	201707	18-64.9	YR	NA	NA	F	MD	CH	182	40156	SWITZERLAND	OT
141456491	14145649	20171031	NA	NA	NA	NA	NA	F	CN	US	174	10736524	UNITED STATES	missing
141473001	14147300	20171031	20171025	65-85	YR	NA	NA	F	CN	FR	174	446285	FRANCE	OT
141568421	14156842	20171103	NA	18-64.9	YR	NA	NA	M	CN	JP	174	463495	JAPAN	OT
141712721	14171272	20171108	20171104	>85	YR	NA	NA	M	CN	US	174	10736524	UNITED STATES	missing
141762313	14176231	20180205	2017	65-85	YR	NA	NA	F	CN	JP	181	463495	JAPAN	HO
141812471	14181247	20171112	20170927	>85	YR	NA	NA	F	OT	FR	174	446285	FRANCE	HO
141954971	14195497	20171116	NA	18-64.9	YR	NA	NA	F	CN	NO	174	15270	NORWAY	HO
142020763	14202076	20180309	20150603	65-85	YR	NA	NA	F	OT	DE	181	319913	GERMANY	HO
142134271	14213427	20171122	201709	>85	YR	NA	NA	M	OT	FR	174	446285	FRANCE	HO
142161952	14216195	20180125	20171011	65-85	YR	73.46	KG	M	MD	US	181	10736524	UNITED STATES	missing
142363321	14236332	20171129	NA	NA	NA	NA	NA	F	CN	US	174	10736524	UNITED STATES	missing
142439491	14243949	20171201	NA	NA	NA	NA	NA	F	CN	US	174	10736524	UNITED STATES	OT
142440741	14244074	20171201	20170905	65-85	YR	NA	NA	F	MD	CH	174	40156	SWITZERLAND	HO
142492532	14249253	20180205	20170621	65-85	YR	43	KG	F	CN	JP	181	463495	JAPAN	HO
142571251	14257125	20171206	20170107	18-64.9	YR	NA	NA	F	MD	CH	174	40156	SWITZERLAND	OT
142597541	14259754	20171207	NA	18-64.9	YR	NA	NA	F	OT	US	174	10736524	UNITED STATES	missing
142688271	14268827	20171211	20171106	NA	NA	NA	NA	F	CN	US	174	10736524	UNITED STATES	missing
142802922	14280292	20171227	20171024	65-85	YR	88	KG	M	MD	FR	174	446285	FRANCE	HO
142847611	14284761	20171214	NA	65-85	YR	NA	NA	F	OT	US	174	10736524	UNITED STATES	missing
143180921	14318092	20171222	NA	18-64.9	YR	NA	NA	F	OT	US	174	10736524	UNITED STATES	missing
143184792	14318479	20180103	20171216	18-64.9	YR	NA	NA	F	CN	TR	181	41337	TURKEY	DE
143365761	14336576	20171229	201411	>85	YR	NA	NA	F	MD	FR	174	446285	FRANCE	HO
143440821	14344082	20180102	NA	18-64.9	YR	NA	NA	F	MD	US	181	10736524	UNITED STATES	DE
143440861	14344086	20180102	NA	18-64.9	YR	NA	NA	M	MD	US	181	10736524	UNITED STATES	DE
143441391	14344139	20180102	NA	<18	YR	NA	NA	F	MD	US	181	10736524	UNITED STATES	DE
143441471	14344147	20180102	NA	18-64.9	YR	NA	NA	M	MD	US	181	10736524	UNITED STATES	DE
143442051	14344205	20180102	NA	18-64.9	YR	NA	NA	M	MD	US	181	10736524	UNITED STATES	DE
143442411	14344241	20180102	NA	18-64.9	YR	NA	NA	F	MD	US	181	10736524	UNITED STATES	DE
143454772	14345477	20180117	20171130	65-85	YR	NA	NA	F	MD	US	181	10736524	UNITED STATES	missing
143456451	14345645	20180103	NA	18-64.9	YR	NA	NA	F	MD	US	181	10736524	UNITED STATES	DE
143461741	14346174	20180103	NA	18-64.9	YR	NA	NA	F	MD	US	181	10736524	UNITED STATES	DE
143465881	14346588	20180103	NA	18-64.9	YR	NA	NA	F	MD	US	181	10736524	UNITED STATES	DE
143469371	14346937	20180103	NA	18-64.9	YR	NA	NA	M	MD	US	181	10736524	UNITED STATES	DE
143470021	14347002	20180103	NA	18-64.9	YR	NA	NA	F	MD	US	181	10736524	UNITED STATES	DE
143473651	14347365	20180103	201712	NA	NA	NA	NA	F	CN	BR	181	125053	BRAZIL	OT
143484921	14348492	20180103	NA	18-64.9	YR	NA	NA	M	MD	US	181	10736524	UNITED STATES	DE
143485011	14348501	20180103	NA	18-64.9	YR	NA	NA	F	MD	US	181	10736524	UNITED STATES	DE
143530223	14353022	20180517	201712	18-64.9	YR	NA	NA	M	CN	PT	182	43654	PORTUGAL	OT
143533932	14353393	20180110	20171225	18-64.9	YR	78	KG	F	CN	BR	181	125053	BRAZIL	OT
143545193	14354519	20180305	20170617	18-64.9	YR	NA	NA	F	MD	IT	181	225318	ITALY	HO
143616211	14361621	20180108	NA	NA	NA	NA	NA	F	OT	US	181	10736524	UNITED STATES	missing
143740492	14374049	20180130	NA	65-85	YR	NA	NA	F	OT	SE	181	48189	SWEDEN	DE
143740923	14374092	20180129	20171020	18-64.9	YR	NA	NA	M	MD	FR	181	446285	FRANCE	OT
143788781	14378878	20180112	201712	NA	NA	NA	NA	F	CN	BR	181	125053	BRAZIL	OT
143803831	14380383	20180112	201712	65-85	YR	NA	NA	M	CN	US	181	10736524	UNITED STATES	missing
143833951	14383395	20180115	NA	18-64.9	YR	156	KG	M	OT	CA	181	608376	CANADA	DE
144113031	14411303	20180118	2017	18-64.9	YR	93	KG	M	MD	FR	181	446285	FRANCE	DS
144119911	14411991	20180119	NA	18-64.9	YR	NA	NA	F	MD	US	181	10736524	UNITED STATES	missing
144228222	14422822	20180518	NA	NA	NA	NA	NA	F	CN	US	182	10736524	UNITED STATES	missing
144533864	14453386	20180719	201801	18-64.9	YR	NA	NA	M	MD	US	183	10736524	UNITED STATES	OT
144536503	14453650	20180228	201709	18-64.9	YR	NA	NA	F	MD	CH	181	40156	SWITZERLAND	HO
144546211	14454621	20180129	NA	NA	NA	NA	NA	F	CN	US	181	10736524	UNITED STATES	missing
144784182	14478418	20180315	NA	NA	NA	NA	NA	M	CN	US	181	10736524	UNITED STATES	missing
144784763	14478476	20180328	NA	18-64.9	YR	NA	NA	M	OT	US	181	10736524	UNITED STATES	OT
144959272	14495927	20180213	20180202	18-64.9	YR	NA	NA	F	CN	BR	181	125053	BRAZIL	OT
145104611	14510461	20180209	20170605	>85	YR	61.5	KG	M	PH	FR	181	446285	FRANCE	HO
145155191	14515519	20180210	NA	NA	NA	NA	NA	M	CN	EG	181	12393	EGYPT	OT
145155251	14515525	20180210	NA	NA	NA	NA	NA	M	CN	EG	181	12393	EGYPT	OT
145205291	14520529	20180212	201801	>85	YR	NA	NA	M	CN	NO	181	15270	NORWAY	HO
145274551	14527455	20180213	201709	>85	YR	66	KG	M	MD	FR	181	446285	FRANCE	HO
145290991	14529099	20180214	NA	NA	DEC	NA	NA	F	CN	JP	181	463495	JAPAN	OT
145429201	14542920	20180216	NA	18-64.9	YR	NA	NA	F	PH	FR	181	446285	FRANCE	DE
145672902	14567290	20180319	NA	18-64.9	YR	NA	NA	M	CN	GB	181	532810	UNITED KINGDOM	DE
145686581	14568658	20180223	20170214	>85	YR	49	KG	F	MD	FR	181	446285	FRANCE	HO
145769521	14576952	20180225	20170922	65-85	YR	81	KG	F	CN	US	181	10736524	UNITED STATES	OT
145835291	14583529	20180227	20180103	18-64.9	YR	92.25	KG	M	CN	US	181	10736524	UNITED STATES	OT
145873521	14587352	20180301	NA	NA	NA	NA	NA	F	CN	US	181	10736524	UNITED STATES	missing
146164851	14616485	20180309	NA	18-64.9	YR	NA	NA	F	OT	US	181	10736524	UNITED STATES	HO
146164861	14616486	20180309	NA	18-64.9	YR	NA	NA	F	OT	US	181	10736524	UNITED STATES	HO
146165011	14616501	20180309	NA	>85	YR	NA	NA	F	OT	US	181	10736524	UNITED STATES	HO
146165802	14616580	20180410	20180218	>85	YR	47	KG	F	MD	FR	182	446285	FRANCE	HO
146231881	14623188	20180311	NA	>85	YR	NA	NA	M	MD	US	181	10736524	UNITED STATES	missing
146238541	14623854	20180312	NA	>85	YR	NA	NA	F	MD	US	181	10736524	UNITED STATES	missing
146279231	14627923	20180312	NA	NA	NA	NA	NA	F	CN	US	181	10736524	UNITED STATES	missing
146440851	14644085	20180315	NA	<18	YR	NA	NA	F	OT	US	181	10736524	UNITED STATES	missing
146511631	14651163	20180316	NA	18-64.9	YR	NA	NA	F	OT	US	181	10736524	UNITED STATES	missing
146554571	14655457	20180319	NA	NA	NA	NA	NA	M	OT	US	181	10736524	UNITED STATES	missing
146673541	14667354	20180322	NA	>85	YR	NA	NA	F	CN	US	181	10736524	UNITED STATES	OT
146830741	14683074	20180327	NA	NA	NA	NA	NA	F	CN	US	181	10736524	UNITED STATES	missing
146920071	14692007	20180329	NA	65-85	YR	NA	NA	F	CN	US	181	10736524	UNITED STATES	missing
147137631	14713763	20180404	20180228	18-64.9	YR	NA	NA	F	MD	US	182	10736524	UNITED STATES	missing
147189851	14718985	20180405	2002	NA	NA	NA	NA	F	MD	US	182	10736524	UNITED STATES	missing
147255291	14725529	20180405	NA	NA	NA	NA	NA	F	CN	US	182	10736524	UNITED STATES	OT
147521941	14752194	20180412	201711	65-85	YR	48.07	KG	F	CN	US	182	10736524	UNITED STATES	OT
147553551	14755355	20180413	201804	18-64.9	YR	NA	NA	M	OT	US	182	10736524	UNITED STATES	missing
148001701	14800170	20180424	NA	18-64.9	YR	NA	NA	F	MD	US	182	10736524	UNITED STATES	missing
148184181	14818418	20180427	2018	NA	NA	NA	NA	M	MD	DE	182	319913	GERMANY	OT
148230422	14823042	20180725	NA	65-85	YR	65	KG	F	CN	FR	183	446285	FRANCE	HO
148437122	14843712	20180801	NA	18-64.9	YR	NA	NA	F	MD	US	183	10736524	UNITED STATES	missing
148505891	14850589	20180506	NA	NA	NA	NA	NA	M	CN	US	182	10736524	UNITED STATES	missing
148727441	14872744	20180510	NA	18-64.9	YR	NA	NA	F	MD	US	182	10736524	UNITED STATES	missing
148738772	14873877	20180529	NA	65-85	YR	65	KG	F	MD	DE	182	319913	GERMANY	HO
148816181	14881618	20180511	2018	18-64.9	YR	NA	NA	F	PH	FR	182	446285	FRANCE	HO
148824321	14882432	20180511	201708	NA	DEC	NA	NA	M	CN	JP	182	463495	JAPAN	DE
148871491	14887149	20180512	NA	NA	NA	NA	NA	F	LW	US	182	10736524	UNITED STATES	missing
148894955	14889495	20181204	NA	65-85	YR	80	KG	F	OT	DE	184	319913	GERMANY	DE
148966163	14896616	20180924	NA	18-64.9	YR	82	KG	F	MD	US	183	10736524	UNITED STATES	DE
148993262	14899326	20180622	NA	18-64.9	YR	NA	NA	M	MD	US	182	10736524	UNITED STATES	missing
149114791	14911479	20180518	NA	NA	NA	NA	NA	M	CN	DE	182	319913	GERMANY	OT
149118301	14911830	20180518	2018	18-64.9	YR	NA	NA	M	CN	GR	182	29816	GREECE	OT
149119104	14911910	20180731	NA	NA	NA	NA	NA	F	CN	US	183	10736524	UNITED STATES	missing
149119184	14911918	20180731	NA	NA	NA	NA	NA	M	CN	US	183	10736524	UNITED STATES	missing
149138811	14913881	20180518	20171231	65-85	YR	90	KG	M	MD	FR	182	446285	FRANCE	HO
149144711	14914471	20180501	20170307	18-64.9	YR	78.01748	LBS	M	CN	US	182	10736524	UNITED STATES	HO
149184711	14918471	20180521	NA	18-64.9	YR	NA	NA	M	OT	US	182	10736524	UNITED STATES	OT
149265951	14926595	20180523	20180129	65-85	YR	62	KG	F	MD	FR	182	446285	FRANCE	OT
149378461	14937846	20180525	NA	65-85	YR	NA	NA	F	MD	US	182	10736524	UNITED STATES	missing
149514651	14951465	20180530	201805	18-64.9	YR	NA	NA	F	PH	US	182	10736524	UNITED STATES	missing
149553071	14955307	20180531	NA	65-85	YR	NA	NA	F	CN	SE	182	48189	SWEDEN	OT
149573021	14957302	20180531	20180420	18-64.9	YR	68	KG	F	MD	FR	182	446285	FRANCE	HO
149613172	14961317	20181207	20170501	65-85	YR	NA	NA	F	MD	IT	184	225318	ITALY	HO
149620571	14962057	20180601	20180222	18-64.9	YR	78	KG	M	MD	FR	182	446285	FRANCE	LT
149630771	14963077	20180601	NA	65-85	YR	NA	NA	F	OT	US	182	10736524	UNITED STATES	OT
149736371	14973637	20180605	20180512	65-85	YR	NA	NA	M	MD	US	182	10736524	UNITED STATES	missing
149814181	14981418	20180606	NA	<18	YR	NA	NA	M	OT	US	182	10736524	UNITED STATES	OT
149842461	14984246	20180515	20180510	<18	YR	45.36	KG	F	PH	US	182	10736524	UNITED STATES	missing
149861441	14986144	20180607	20180321	18-64.9	YR	60	KG	M	OT	CN	182	168588	CHINA	HO
149907171	14990717	20180608	201602	NA	NA	NA	NA	F	OT	CA	182	608376	CANADA	DS
150001892	15000189	20180622	NA	65-85	YR	NA	NA	M	OT	US	182	10736524	UNITED STATES	missing
150028331	15002833	20180612	NA	65-85	YR	NA	NA	M	PH	FR	182	446285	FRANCE	HO
150223651	15022365	20180618	NA	18-64.9	YR	NA	NA	F	MD	US	182	10736524	UNITED STATES	missing
150232871	15023287	20180618	NA	65-85	YR	NA	NA	F	CN	FR	182	446285	FRANCE	HO
150271081	15027108	20180619	2018	18-64.9	YR	NA	NA	F	CN	US	182	10736524	UNITED STATES	missing
150352781	15035278	20180620	NA	NA	DY	3.28	KG	F	MD	JP	182	463495	JAPAN	DE
150354221	15035422	20180620	NA	65-85	YR	NA	NA	M	OT	US	182	10736524	UNITED STATES	missing
150411851	15041185	20180621	NA	65-85	YR	NA	NA	M	MD	US	182	10736524	UNITED STATES	missing
150412591	15041259	20180621	NA	65-85	YR	NA	NA	F	OT	US	182	10736524	UNITED STATES	missing
150483771	15048377	20180622	201711	NA	NA	2.66	KG	M	MD	CH	183	40156	SWITZERLAND	OT
150551852	15055185	20180709	NA	NA	NA	NA	NA	M	MD	US	183	10736524	UNITED STATES	missing
150565791	15056579	20180623	NA	NA	NA	NA	NA	F	CN	US	182	10736524	UNITED STATES	missing
150578381	15057838	20180625	NA	18-64.9	YR	NA	NA	F	MD	US	182	10736524	UNITED STATES	missing
150585753	15058575	20180725	20180601	18-64.9	YR	65	KG	F	CN	PT	183	43654	PORTUGAL	LT
150737342	15073734	20180911	NA	18-64.9	YR	NA	NA	M	MD	US	183	10736524	UNITED STATES	missing
150737501	15073750	20180627	NA	NA	NA	NA	NA	M	MD	US	182	10736524	UNITED STATES	missing
150737511	15073751	20180627	NA	NA	NA	NA	NA	M	MD	US	182	10736524	UNITED STATES	missing
150737601	15073760	20180627	NA	NA	NA	NA	NA	M	MD	US	182	10736524	UNITED STATES	missing
150927061	15092706	20180629	201806	65-85	YR	75.74	KG	M	MD	US	182	10736524	UNITED STATES	missing
150948141	15094814	20180701	20180403	18-64.9	YR	85	KG	M	CN	FR	183	446285	FRANCE	DE
151147311	15114731	20180706	NA	65-85	YR	NA	NA	F	CN	DE	183	319913	GERMANY	OT
151192321	15119232	20180709	20180513	18-64.9	YR	120	KG	M	MD	FR	183	446285	FRANCE	HO
151233323	15123332	20181217	201806	65-85	YR	NA	NA	F	CN	JP	184	463495	JAPAN	HO
151248252	15124825	20190801	NA	18-64.9	YR	NA	NA	F	MD	FR	193	446285	FRANCE	HO
151304491	15130449	20180711	NA	NA	NA	NA	NA	F	CN	US	183	10736524	UNITED STATES	OT
151331721	15133172	20180712	NA	NA	NA	NA	NA	F	CN	US	183	10736524	UNITED STATES	missing
151460941	15146094	20180714	20180630	65-85	YR	NA	NA	F	CN	US	183	10736524	UNITED STATES	missing
151704891	15170489	20180720	20180619	>85	YR	NA	NA	F	MD	FR	183	446285	FRANCE	HO
151917532	15191753	20191206	20180718	18-64.9	YR	NA	NA	M	OT	MY	194	8016	MALAYSIA	missing
152069731	15206973	20180727	20180331	18-64.9	YR	NA	NA	F	CN	US	183	10736524	UNITED STATES	OT
152249174	15224917	20190314	20180313	18-64.9	YR	36	KG	F	CN	JP	191	463495	JAPAN	missing
152274321	15227432	20180706	20111110	18-64.9	YR	81.65	KG	M	CN	US	183	10736524	UNITED STATES	OT
152339092	15233909	20180814	20180721	18-64.9	YR	NA	NA	F	MD	US	183	10736524	UNITED STATES	missing
152574131	15257413	20180808	NA	18-64.9	YR	NA	NA	M	OT	US	183	10736524	UNITED STATES	missing
152612191	15261219	20180809	NA	NA	NA	NA	NA	F	CN	US	183	10736524	UNITED STATES	missing
152784386	15278438	20191217	2018	NA	NA	NA	NA	F	OT	US	194	10736524	UNITED STATES	HO
152906531	15290653	20180817	NA	18-64.9	YR	NA	NA	F	OT	US	183	10736524	UNITED STATES	missing
152917902	15291790	20180907	201806	65-85	YR	NA	NA	F	CN	US	183	10736524	UNITED STATES	HO
152918401	15291840	20180817	2018	NA	NA	NA	NA	F	CN	US	183	10736524	UNITED STATES	OT
152925951	15292595	20180819	NA	NA	NA	NA	NA	F	CN	US	183	10736524	UNITED STATES	missing
152987442	15298744	20180925	NA	18-64.9	YR	NA	NA	M	PH	US	183	10736524	UNITED STATES	missing
153095601	15309560	20180823	NA	NA	NA	NA	NA	F	CN	US	183	10736524	UNITED STATES	OT
153165741	15316574	20180824	201806	65-85	YR	61	KG	M	MD	FR	183	446285	FRANCE	HO
153183511	15318351	20180825	NA	NA	NA	NA	NA	F	CN	US	183	10736524	UNITED STATES	missing
153188841	15318884	20180826	NA	65-85	YR	NA	NA	F	CN	US	183	10736524	UNITED STATES	missing
153196711	15319671	20180827	2018	65-85	YR	87.1	KG	F	CN	US	183	10736524	UNITED STATES	OT
153230721	15323072	20180827	20180605	18-64.9	YR	NA	NA	F	MD	FR	183	446285	FRANCE	OT
153344861	15334486	20180830	201808	NA	NA	NA	NA	M	CN	KR	183	37768	KOREA, SOUTH	OT
153346571	15334657	20180830	2018	18-64.9	YR	NA	NA	M	CN	US	183	10736524	UNITED STATES	OT
153357332	15335733	20180907	20180706	18-64.9	YR	NA	NA	F	CN	US	183	10736524	UNITED STATES	missing
153363352	15336335	20190901	20180607	65-85	YR	NA	NA	M	MD	CH	193	40156	SWITZERLAND	HO
153486671	15348667	20180829	NA	NA	NA	NA	NA	F	NA	US	183	10736524	UNITED STATES	missing
153547421	15354742	20180906	201804	NA	NA	NA	NA	M	CN	US	183	10736524	UNITED STATES	missing
153630661	15363066	20180907	NA	18-64.9	YR	NA	NA	F	PH	NO	184	15270	NORWAY	LT
153705571	15370557	20180911	NA	NA	NA	NA	NA	F	MD	US	183	10736524	UNITED STATES	missing
153757911	15375791	20180912	20180803	18-64.9	YR	NA	NA	M	MD	US	183	10736524	UNITED STATES	missing
153765171	15376517	20180912	NA	>85	YR	NA	NA	F	CN	US	183	10736524	UNITED STATES	OT
153769042	15376904	20181006	NA	18-64.9	YR	NA	NA	M	MD	US	184	10736524	UNITED STATES	HO
153912231	15391223	20180917	201107	18-64.9	YR	NA	NA	F	OT	FR	184	446285	FRANCE	HO
154279231	15427923	20180926	2018	NA	NA	NA	NA	F	CN	US	183	10736524	UNITED STATES	missing
154359371	15435937	20180927	NA	NA	NA	NA	NA	F	CN	US	183	10736524	UNITED STATES	missing
154446272	15444627	20191030	201803	65-85	YR	NA	NA	F	MD	CH	194	40156	SWITZERLAND	HO
154478491	15447849	20180928	NA	NA	NA	NA	NA	F	PH	FR	183	446285	FRANCE	OT
154664541	15466454	20181004	NA	18-64.9	YR	NA	NA	M	CN	DE	184	319913	GERMANY	OT
154725811	15472581	20181008	NA	65-85	YR	NA	NA	F	OT	US	184	10736524	UNITED STATES	missing
154726261	15472626	20181008	NA	18-64.9	YR	NA	NA	M	OT	US	184	10736524	UNITED STATES	missing
154754411	15475441	20181008	20180927	18-64.9	YR	NA	NA	M	MD	US	184	10736524	UNITED STATES	missing
154792081	15479208	20181009	NA	18-64.9	YR	NA	NA	M	MD	GR	184	29816	GREECE	HO
154829862	15482986	20190110	NA	NA	NA	NA	NA	F	OT	US	191	10736524	UNITED STATES	missing
154841561	15484156	20181010	20180715	18-64.9	YR	81	KG	M	CN	US	184	10736524	UNITED STATES	DS
154845982	15484598	20181012	NA	NA	NA	NA	NA	M	MD	US	184	10736524	UNITED STATES	missing
154926221	15492622	20181012	NA	NA	NA	NA	NA	F	CN	BR	184	125053	BRAZIL	OT
155009732	15500973	20181029	NA	18-64.9	YR	NA	NA	F	MD	US	184	10736524	UNITED STATES	missing
155251541	15525154	20181019	NA	18-64.9	YR	NA	NA	M	MD	US	184	10736524	UNITED STATES	missing
155307631	15530763	20181018	20180904	18-64.9	YR	85.3	KG	M	PH	FR	184	446285	FRANCE	HO
155313891	15531389	20181019	NA	NA	NA	NA	NA	M	CN	US	184	10736524	UNITED STATES	missing
155314421	15531442	20181019	NA	NA	NA	NA	NA	F	CN	US	184	10736524	UNITED STATES	missing
155598751	15559875	20181029	NA	NA	NA	NA	NA	M	CN	US	184	10736524	UNITED STATES	missing
155606477	15560647	20190305	2018	18-64.9	YR	NA	NA	F	MD	US	191	10736524	UNITED STATES	missing
155663311	15566331	20181030	20181008	18-64.9	YR	61.65	KG	F	CN	US	184	10736524	UNITED STATES	missing
155903023	15590302	20181206	20180821	65-85	YR	58	KG	M	CN	JP	184	463495	JAPAN	HO
155969151	15596915	20181108	NA	NA	NA	NA	NA	F	MD	US	184	10736524	UNITED STATES	missing
155985261	15598526	20181107	20180524	18-64.9	YR	136.08	KG	F	CN	US	184	10736524	UNITED STATES	LT
156019821	15601982	20181109	NA	18-64.9	YR	NA	NA	F	CN	US	184	10736524	UNITED STATES	missing
156073701	15607370	20181112	20181003	>85	YR	50	KG	F	MD	FR	184	446285	FRANCE	HO
156181101	15618110	20181114	NA	18-64.9	YR	NA	NA	F	MD	US	184	10736524	UNITED STATES	missing
156318991	15631899	20181119	NA	NA	NA	NA	NA	F	CN	US	184	10736524	UNITED STATES	missing
156357061	15635706	20181120	20150605	18-64.9	YR	NA	NA	F	CN	US	184	10736524	UNITED STATES	missing
156409021	15640902	20181120	NA	18-64.9	YR	NA	NA	F	MD	US	184	10736524	UNITED STATES	missing
156518811	15651881	20181123	NA	18-64.9	YR	NA	NA	M	MD	US	184	10736524	UNITED STATES	missing
156519642	15651964	20181129	201512	NA	DEC	NA	NA	F	CN	JP	184	463495	JAPAN	HO
156680162	15668016	20190114	NA	18-64.9	YR	NA	NA	F	OT	US	191	10736524	UNITED STATES	missing
156824962	15682496	20181203	201003	18-64.9	YR	NA	NA	F	MD	DE	184	319913	GERMANY	LT
156826021	15682602	20181203	20091217	18-64.9	YR	NA	NA	F	MD	DE	184	319913	GERMANY	DE
156876571	15687657	20181205	19970719	65-85	YR	NA	NA	F	MD	DE	184	319913	GERMANY	DE
157002381	15700238	20181207	NA	NA	DEC	79.99	KG	M	MD	JP	184	463495	JAPAN	HO
157088192	15708819	20190111	NA	18-64.9	YR	NA	NA	M	MD	US	191	10736524	UNITED STATES	missing
157154751	15715475	20181212	NA	NA	NA	NA	NA	F	CN	US	184	10736524	UNITED STATES	missing
157191841	15719184	20181213	NA	18-64.9	YR	NA	NA	F	OT	NL	184	105114	NETHERLANDS	OT
157206881	15720688	20181213	NA	65-85	YR	NA	NA	F	MD	US	184	10736524	UNITED STATES	missing
157226511	15722651	20181214	NA	65-85	YR	NA	NA	F	CN	US	184	10736524	UNITED STATES	missing
157260791	15726079	20181216	NA	18-64.9	YR	NA	NA	M	CN	US	184	10736524	UNITED STATES	missing
157262661	15726266	20181216	NA	NA	NA	NA	NA	M	CN	US	184	10736524	UNITED STATES	missing
157302171	15730217	20181217	NA	>85	YR	NA	NA	M	MD	US	184	10736524	UNITED STATES	missing
157393841	15739384	20181219	20181002	65-85	YR	NA	NA	M	MD	IT	184	225318	ITALY	HO
157470192	15747019	20181231	20181025	65-85	YR	72.5	KG	M	MD	CH	184	40156	SWITZERLAND	HO
157529661	15752966	20181221	20181115	65-85	YR	51	KG	F	MD	FR	184	446285	FRANCE	OT
157621252	15762125	20181227	2018	65-85	YR	90.25	KG	M	CN	US	184	10736524	UNITED STATES	HO
157626241	15762624	20181226	201812	65-85	YR	NA	NA	F	CN	US	184	10736524	UNITED STATES	OT
157926161	15792616	20190107	NA	NA	NA	NA	NA	M	CN	US	191	10736524	UNITED STATES	missing
157959961	15795996	20190107	NA	NA	NA	NA	NA	F	CN	US	191	10736524	UNITED STATES	missing
157974822	15797482	20190109	NA	NA	NA	NA	NA	F	CN	US	191	10736524	UNITED STATES	missing
158002571	15800257	20190108	NA	18-64.9	YR	NA	NA	M	MD	US	191	10736524	UNITED STATES	missing
158005551	15800555	20190108	NA	18-64.9	YR	NA	NA	F	OT	US	191	10736524	UNITED STATES	missing
158203761	15820376	20190114	201701	>85	YR	NA	NA	F	CN	DE	191	319913	GERMANY	OT
158280272	15828027	20190205	20190106	18-64.9	YR	NA	NA	M	CN	JP	191	463495	JAPAN	OT
158315701	15831570	20190116	2018	>85	YR	NA	NA	F	MD	US	191	10736524	UNITED STATES	missing
158400361	15840036	20190117	20181123	>85	YR	NA	NA	F	MD	CH	191	40156	SWITZERLAND	HO
158503831	15850383	20190121	NA	NA	NA	NA	NA	F	CN	US	191	10736524	UNITED STATES	missing
158881251	15888125	20190130	NA	18-64.9	YR	59.05	KG	F	CN	US	191	10736524	UNITED STATES	OT
158941771	15894177	20190131	NA	NA	NA	113	KG	F	CN	US	191	10736524	UNITED STATES	missing
158979211	15897921	20190201	NA	NA	NA	NA	NA	F	CN	US	191	10736524	UNITED STATES	missing
159383871	15938387	20190208	NA	NA	NA	NA	NA	NA	MD	US	191	10736524	UNITED STATES	missing
159395842	15939584	20190309	NA	NA	NA	NA	NA	F	PH	GB	191	532810	UNITED KINGDOM	DE
159415491	15941549	20190208	20180904	65-85	YR	85	KG	M	MD	FR	191	446285	FRANCE	HO
159415962	15941596	20190212	20190115	18-64.9	YR	75	KG	M	PH	CH	191	40156	SWITZERLAND	HO
159421081	15942108	20190209	201707	18-64.9	YR	52.16	KG	F	CN	US	191	10736524	UNITED STATES	missing
159428621	15942862	20190209	NA	NA	NA	NA	NA	NA	MD	US	191	10736524	UNITED STATES	missing
159452722	15945272	20190413	2017	65-85	YR	NA	NA	F	CN	US	192	10736524	UNITED STATES	missing
159531801	15953180	20190212	NA	NA	NA	NA	NA	F	OT	US	191	10736524	UNITED STATES	OT
159560941	15956094	20190213	NA	18-64.9	YR	NA	NA	F	MD	US	191	10736524	UNITED STATES	missing
159620571	15962057	20190214	NA	18-64.9	YR	NA	NA	F	CN	US	191	10736524	UNITED STATES	missing
159637592	15963759	20190423	NA	NA	NA	NA	NA	NA	MD	US	192	10736524	UNITED STATES	missing
159646121	15964612	20190215	NA	NA	NA	NA	NA	M	CN	US	191	10736524	UNITED STATES	missing
159787171	15978717	20190219	NA	NA	NA	NA	NA	NA	CN	US	191	10736524	UNITED STATES	missing
159884931	15988493	20190221	NA	NA	NA	NA	NA	F	CN	US	191	10736524	UNITED STATES	DE
160015971	16001597	20190225	NA	NA	NA	NA	NA	F	CN	US	191	10736524	UNITED STATES	missing
160059281	16005928	20190226	201902	18-64.9	YR	NA	NA	F	OT	US	191	10736524	UNITED STATES	missing
160061671	16006167	20190226	NA	NA	NA	NA	NA	NA	CN	US	191	10736524	UNITED STATES	missing
160077901	16007790	20190224	NA	NA	NA	NA	NA	F	OT	US	191	10736524	UNITED STATES	missing
160086921	16008692	20190226	NA	NA	NA	NA	NA	M	CN	US	191	10736524	UNITED STATES	missing
160109751	16010975	20190227	NA	18-64.9	YR	NA	NA	M	MD	US	191	10736524	UNITED STATES	missing
160199811	16019981	20190228	20190101	65-85	YR	NA	NA	M	MD	CH	191	40156	SWITZERLAND	HO
160290491	16029049	20190304	NA	18-64.9	YR	NA	NA	M	OT	US	191	10736524	UNITED STATES	missing
160343181	16034318	20190305	NA	NA	NA	NA	NA	NA	CN	US	191	10736524	UNITED STATES	missing
160385301	16038530	20190305	NA	65-85	YR	NA	NA	F	MD	US	191	10736524	UNITED STATES	DE
160386611	16038661	20190305	NA	65-85	YR	NA	NA	M	MD	US	191	10736524	UNITED STATES	DE
160405223	16040522	20190312	NA	18-64.9	YR	NA	NA	F	MD	US	191	10736524	UNITED STATES	DE
160427032	16042703	20190308	NA	18-64.9	YR	NA	NA	M	MD	US	191	10736524	UNITED STATES	DE
160428851	16042885	20190306	20111105	18-64.9	YR	67.5	KG	F	CN	US	192	10736524	UNITED STATES	OT
160462512	16046251	20190309	NA	18-64.9	YR	NA	NA	M	MD	US	191	10736524	UNITED STATES	DE
160466931	16046693	20190307	NA	NA	NA	NA	NA	NA	CN	US	191	10736524	UNITED STATES	missing
160476421	16047642	20190307	NA	NA	NA	NA	NA	F	CN	US	191	10736524	UNITED STATES	missing
160491981	16049198	20190307	NA	18-64.9	YR	NA	NA	F	MD	US	191	10736524	UNITED STATES	missing
160497801	16049780	20190307	NA	18-64.9	YR	NA	NA	F	MD	US	191	10736524	UNITED STATES	DE
160498031	16049803	20190307	NA	18-64.9	YR	NA	NA	F	MD	US	191	10736524	UNITED STATES	DE
160499581	16049958	20190308	NA	NA	NA	NA	NA	M	MD	US	191	10736524	UNITED STATES	DE
160500491	16050049	20190308	NA	65-85	YR	NA	NA	F	MD	US	191	10736524	UNITED STATES	DE
160502361	16050236	20190308	NA	>85	YR	NA	NA	F	MD	US	191	10736524	UNITED STATES	DE
160523401	16052340	20190308	NA	65-85	YR	NA	NA	F	MD	US	191	10736524	UNITED STATES	DE
160523621	16052362	20190308	NA	18-64.9	YR	NA	NA	F	MD	US	191	10736524	UNITED STATES	DE
160523741	16052374	20190308	NA	NA	NA	NA	NA	NA	CN	US	191	10736524	UNITED STATES	missing
160536001	16053600	20190308	NA	18-64.9	YR	NA	NA	F	MD	US	191	10736524	UNITED STATES	DE
160539051	16053905	20190308	NA	18-64.9	YR	NA	NA	F	MD	US	191	10736524	UNITED STATES	DE
160555821	16055582	20190311	NA	NA	NA	NA	NA	NA	CN	US	191	10736524	UNITED STATES	missing
160558581	16055858	20190311	NA	NA	NA	77.11	KG	F	CN	US	191	10736524	UNITED STATES	OT
160577181	16057718	20190311	NA	NA	NA	NA	NA	NA	CN	US	191	10736524	UNITED STATES	missing
160599441	16059944	20190312	NA	NA	NA	79.37	KG	M	MD	US	191	10736524	UNITED STATES	missing
160630141	16063014	20190312	20151006	NA	NA	NA	NA	F	CN	US	191	10736524	UNITED STATES	missing
160697631	16069763	20190314	NA	NA	NA	90.7	KG	NA	MD	US	191	10736524	UNITED STATES	missing
160708201	16070820	20190314	NA	NA	NA	NA	NA	F	MD	US	191	10736524	UNITED STATES	missing
160737301	16073730	20190314	NA	NA	NA	NA	NA	NA	MD	US	191	10736524	UNITED STATES	missing
160793901	16079390	20190315	201902	NA	NA	NA	NA	F	CN	BR	191	125053	BRAZIL	OT
160809501	16080950	20190316	20110913	NA	NA	NA	NA	NA	CN	US	191	10736524	UNITED STATES	missing
160809751	16080975	20190316	NA	NA	NA	NA	NA	NA	CN	US	191	10736524	UNITED STATES	missing
160820231	16082023	20190317	20170420	NA	NA	NA	NA	NA	CN	US	191	10736524	UNITED STATES	missing
160851751	16085175	20190318	NA	18-64.9	YR	NA	NA	F	MD	US	191	10736524	UNITED STATES	missing
160866801	16086680	20190318	NA	NA	NA	NA	NA	M	CN	US	191	10736524	UNITED STATES	missing
160875282	16087528	20190321	NA	18-64.9	YR	37	KG	F	OT	CA	191	608376	CANADA	OT
160881932	16088193	20191218	NA	18-64.9	YR	NA	NA	M	OT	CA	194	608376	CANADA	DE
160887852	16088785	20200511	NA	18-64.9	YR	NA	NA	M	HP	CA	202	608376	CANADA	OT
160928175	16092817	20200921	NA	18-64.9	YR	NA	NA	M	HP	CA	203	608376	CANADA	DE
160930531	16093053	20190320	NA	65-85	YR	NA	NA	F	OT	CA	191	608376	CANADA	OT
160939341	16093934	20190320	NA	65-85	YR	49	KG	F	OT	CA	191	608376	CANADA	DE
160940091	16094009	20190320	NA	18-64.9	YR	NA	NA	M	OT	CA	191	608376	CANADA	DE
160954614	16095461	20200720	NA	65-85	YR	NA	NA	F	HP	CA	203	608376	CANADA	LT
160954812	16095481	20190322	2013	NA	NA	NA	NA	F	CN	US	191	10736524	UNITED STATES	OT
160958251	16095825	20190320	NA	18-64.9	YR	93	KG	F	OT	CA	191	608376	CANADA	LT
160968851	16096885	20190320	NA	<18	YR	NA	NA	M	CN	US	191	10736524	UNITED STATES	HO
160982282	16098228	20200721	NA	18-64.9	YR	156	KG	M	HP	CA	203	608376	CANADA	OT
160982653	16098265	20210120	NA	65-85	YR	NA	NA	F	CN	CA	211	608376	CANADA	OT
160982791	16098279	20190321	NA	18-64.9	YR	NA	NA	M	OT	CA	191	608376	CANADA	OT
160982901	16098290	20190321	NA	18-64.9	YR	NA	NA	M	OT	CA	191	608376	CANADA	OT
160982961	16098296	20190321	NA	65-85	YR	NA	NA	F	OT	CA	191	608376	CANADA	OT
161025011	16102501	20190321	20190101	65-85	YR	NA	NA	M	MD	CH	191	40156	SWITZERLAND	HO
161030531	16103053	20190321	NA	NA	NA	NA	NA	NA	OT	CA	191	608376	CANADA	OT
161033863	16103386	20191217	NA	65-85	YR	NA	NA	M	OT	CA	194	608376	CANADA	OT
161044631	16104463	20190322	201403	NA	DY	3	KG	F	CN	US	191	10736524	UNITED STATES	HO
161165111	16116511	20190326	NA	NA	NA	NA	NA	M	CN	US	191	10736524	UNITED STATES	missing
161182981	16118298	20190326	NA	NA	NA	NA	NA	M	CN	US	191	10736524	UNITED STATES	missing
161196811	16119681	20190326	201704	NA	NA	NA	NA	F	CN	US	191	10736524	UNITED STATES	OT
161200451	16120045	20190326	20000408	65-85	YR	NA	NA	F	MD	DE	191	319913	GERMANY	DE
161202901	16120290	20190326	2001	65-85	YR	NA	NA	M	CN	US	191	10736524	UNITED STATES	DE
161224731	16122473	20190326	20180401	65-85	YR	83.25	KG	M	CN	US	192	10736524	UNITED STATES	DE
161240811	16124081	20190327	200607	>85	YR	NA	NA	M	CN	FR	191	446285	FRANCE	DE
161260261	16126026	20190328	NA	NA	NA	NA	NA	NA	CN	US	191	10736524	UNITED STATES	missing
161329491	16132949	20190329	NA	NA	NA	NA	NA	M	CN	US	191	10736524	UNITED STATES	missing
161337432	16133743	20190614	NA	65-85	YR	NA	NA	F	MD	US	192	10736524	UNITED STATES	OT
161409592	16140959	20190422	NA	18-64.9	YR	NA	NA	F	MD	JP	192	463495	JAPAN	HO
161640501	16164050	20190405	20190221	18-64.9	YR	NA	NA	F	PH	FR	192	446285	FRANCE	HO
161724841	16172484	20190409	20190401	65-85	YR	NA	NA	F	MD	US	192	10736524	UNITED STATES	missing
161776151	16177615	20190410	NA	NA	NA	NA	NA	F	CN	US	192	10736524	UNITED STATES	missing
161808011	16180801	20190410	20190129	65-85	YR	78	KG	M	MD	FR	192	446285	FRANCE	HO
161831431	16183143	20190411	NA	NA	NA	NA	NA	F	MD	US	192	10736524	UNITED STATES	missing
161870851	16187085	20190411	NA	18-64.9	YR	67	KG	M	CN	BR	192	125053	BRAZIL	HO
161899001	16189900	20190412	NA	NA	NA	NA	NA	F	CN	NL	192	105114	NETHERLANDS	OT
161912331	16191233	20190412	20090518	18-64.9	YR	NA	NA	M	MD	US	192	10736524	UNITED STATES	DE
161924621	16192462	20190412	19950411	18-64.9	YR	NA	NA	F	MD	US	192	10736524	UNITED STATES	DE
161934971	16193497	20190413	NA	18-64.9	YR	NA	NA	F	OT	US	192	10736524	UNITED STATES	missing
161966071	16196607	20190415	20040427	18-64.9	YR	NA	NA	M	LW	US	192	10736524	UNITED STATES	OT
161967961	16196796	20190415	NA	NA	NA	NA	NA	F	CN	NL	192	105114	NETHERLANDS	OT
161967971	16196797	20190415	NA	NA	NA	NA	NA	F	CN	NL	192	105114	NETHERLANDS	OT
161993281	16199328	20190415	NA	NA	NA	NA	NA	M	CN	NL	192	105114	NETHERLANDS	OT
162046121	16204612	20190416	NA	NA	NA	NA	NA	F	CN	NL	192	105114	NETHERLANDS	OT
162051061	16205106	20190416	NA	<18	YR	NA	NA	M	CN	US	192	10736524	UNITED STATES	OT
162098992	16209899	20190514	20190403	18-64.9	YR	NA	NA	F	CN	US	192	10736524	UNITED STATES	missing
162255801	16225580	20190422	NA	NA	DEC	NA	NA	F	CN	JP	192	463495	JAPAN	OT
162280711	16228071	20190423	NA	NA	NA	NA	NA	NA	CN	US	192	10736524	UNITED STATES	missing
162408161	16240816	20190425	NA	NA	NA	76	KG	M	PH	CH	192	40156	SWITZERLAND	HO
162458221	16245822	20190426	NA	NA	NA	NA	NA	M	CN	US	192	10736524	UNITED STATES	missing
162462881	16246288	20190426	NA	65-85	YR	NA	NA	M	OT	US	192	10736524	UNITED STATES	missing
162672782	16267278	20190813	2017	65-85	YR	NA	NA	M	OT	US	193	10736524	UNITED STATES	OT
162847171	16284717	20190508	NA	NA	NA	NA	NA	NA	CN	US	192	10736524	UNITED STATES	missing
162867101	16286710	20190508	NA	18-64.9	YR	NA	NA	F	MD	US	192	10736524	UNITED STATES	missing
162942612	16294261	20190625	20190423	65-85	YR	NA	NA	F	MD	IT	192	225318	ITALY	HO
163039901	16303990	20190513	2019	NA	NA	119.3	KG	F	MD	US	192	10736524	UNITED STATES	missing
163055441	16305544	20190513	NA	NA	NA	NA	NA	F	CN	US	192	10736524	UNITED STATES	missing
163186011	16318601	20190516	201905	18-64.9	YR	NA	NA	F	MD	US	192	10736524	UNITED STATES	OT
163221491	16322149	20190516	2018	NA	NA	NA	NA	F	CN	US	192	10736524	UNITED STATES	OT
163221512	16322151	20190517	201811	65-85	YR	77	KG	M	CN	PT	192	43654	PORTUGAL	DS
163234651	16323465	20190517	NA	>85	YR	NA	NA	F	OT	US	192	10736524	UNITED STATES	OT
163244641	16324464	20190517	NA	18-64.9	YR	NA	NA	M	OT	US	192	10736524	UNITED STATES	missing
163356571	16335657	20190521	NA	>85	YR	NA	NA	F	OT	US	192	10736524	UNITED STATES	missing
163476661	16347666	20190523	NA	18-64.9	YR	NA	NA	M	MD	US	192	10736524	UNITED STATES	missing
163554891	16355489	20190525	NA	NA	NA	NA	NA	F	CN	US	192	10736524	UNITED STATES	missing
163565351	16356535	20190527	NA	NA	NA	NA	NA	F	CN	US	192	10736524	UNITED STATES	missing
163565541	16356554	20190527	20090107	65-85	YR	NA	NA	M	MD	DE	192	319913	GERMANY	DE
163627612	16362761	20190807	NA	NA	NA	NA	NA	NA	OT	US	193	10736524	UNITED STATES	missing
163773272	16377327	20200619	NA	18-64.9	YR	NA	NA	M	HP	US	202	10736524	UNITED STATES	missing
163791641	16379164	20190531	20061205	65-85	YR	NA	NA	F	MD	DE	192	319913	GERMANY	HO
163801851	16380185	20190601	20180112	>85	YR	NA	NA	F	MD	IT	192	225318	ITALY	HO
163866641	16386664	20190604	20190526	65-85	YR	NA	NA	M	CN	US	192	10736524	UNITED STATES	missing
163912221	16391222	20190604	NA	NA	NA	NA	NA	M	MD	US	192	10736524	UNITED STATES	missing
164066801	16406680	20190607	2019	18-64.9	YR	NA	NA	M	MD	FR	192	446285	FRANCE	HO
164140411	16414041	20190611	NA	18-64.9	YR	NA	NA	M	OT	AU	192	117861	AUSTRALIA	OT
164176751	16417675	20190611	NA	NA	NA	NA	NA	M	MD	US	192	10736524	UNITED STATES	missing
164408603	16440860	20190628	20161018	18-64.9	YR	93.8	KG	F	MD	US	192	10736524	UNITED STATES	OT
164470141	16447014	20190618	20130913	NA	NA	NA	NA	NA	MD	US	192	10736524	UNITED STATES	missing
164613081	16461308	20190620	2010	NA	NA	NA	NA	F	OT	US	192	10736524	UNITED STATES	missing
164672281	16467228	20190624	NA	NA	NA	NA	NA	F	OT	US	192	10736524	UNITED STATES	missing
164680732	16468073	20190919	NA	NA	NA	NA	NA	NA	OT	US	193	10736524	UNITED STATES	missing
164697311	16469731	20190624	NA	65-85	YR	NA	NA	F	MD	US	192	10736524	UNITED STATES	missing
164902781	16490278	20190628	NA	NA	NA	NA	NA	NA	CN	US	192	10736524	UNITED STATES	missing
165035821	16503582	20190701	NA	NA	NA	NA	NA	M	CN	KR	193	37768	KOREA, SOUTH	OT
165265531	16526553	20190703	NA	65-85	YR	NA	NA	M	MD	US	193	10736524	UNITED STATES	missing
165339751	16533975	20190704	NA	18-64.9	YR	NA	NA	M	OT	US	193	10736524	UNITED STATES	OT
165383201	16538320	20190708	NA	NA	NA	NA	NA	F	CN	US	193	10736524	UNITED STATES	missing
165417401	16541740	20190708	NA	>85	YR	NA	NA	F	PH	US	193	10736524	UNITED STATES	missing
165430311	16543031	20190709	NA	NA	NA	NA	NA	F	CN	US	193	10736524	UNITED STATES	missing
165584331	16558433	20190711	NA	NA	NA	71.2	KG	M	CN	US	193	10736524	UNITED STATES	missing
165615891	16561589	20190711	201807	NA	NA	NA	NA	F	MD	CH	193	40156	SWITZERLAND	OT
165624244	16562424	20191031	2018	65-85	YR	54.9	KG	F	MD	US	194	10736524	UNITED STATES	HO
165667502	16566750	20190821	NA	18-64.9	YR	NA	NA	F	MD	US	193	10736524	UNITED STATES	missing
165680771	16568077	20190712	201906	>85	YR	NA	NA	F	CN	US	193	10736524	UNITED STATES	missing
165681491	16568149	20190712	2018	18-64.9	YR	NA	NA	M	PH	ES	193	131682	SPAIN	HO
165686872	16568687	20190725	2018	NA	NA	NA	NA	F	CN	US	193	10736524	UNITED STATES	missing
165724881	16572488	20190715	NA	18-64.9	YR	NA	NA	F	OT	US	193	10736524	UNITED STATES	missing
165739681	16573968	20190715	20181231	>85	YR	48	KG	F	MD	FR	193	446285	FRANCE	LT
165802171	16580217	20190716	NA	NA	NA	NA	NA	M	OT	US	193	10736524	UNITED STATES	missing
165823671	16582367	20190717	2014	18-64.9	YR	NA	NA	M	CN	CA	193	608376	CANADA	OT
166126761	16612676	20190722	NA	NA	NA	NA	NA	F	CN	US	193	10736524	UNITED STATES	missing
166199361	16619936	20190723	2019	18-64.9	YR	NA	NA	F	CN	FR	193	446285	FRANCE	OT
166237932	16623793	20190724	20190618	18-64.9	YR	45	KG	F	MD	CH	193	40156	SWITZERLAND	HO
166353501	16635350	20190726	NA	<18	YR	NA	NA	F	MD	US	193	10736524	UNITED STATES	missing
166445131	16644513	20190729	NA	NA	NA	NA	NA	M	OT	US	193	10736524	UNITED STATES	missing
166459581	16645958	20190730	201812	65-85	YR	NA	NA	M	MD	US	193	10736524	UNITED STATES	missing
166476381	16647638	20190730	NA	<18	YR	NA	NA	F	MD	US	193	10736524	UNITED STATES	missing
166528051	16652805	20190731	201905	65-85	YR	88.43	KG	F	CN	US	203	10736524	UNITED STATES	missing
166654041	16665404	20190803	NA	NA	NA	NA	NA	M	MD	US	193	10736524	UNITED STATES	missing
166665632	16666563	20190814	NA	NA	DEC	NA	NA	M	PH	JP	193	463495	JAPAN	OT
166862081	16686208	20190809	NA	NA	DEC	NA	NA	F	CN	US	193	10736524	UNITED STATES	missing
166874551	16687455	20190809	NA	NA	NA	69.39	KG	F	CN	US	193	10736524	UNITED STATES	missing
166875321	16687532	20190809	20190719	18-64.9	YR	60	KG	M	OT	CN	193	168588	CHINA	HO
166876351	16687635	20190809	2001	NA	NA	NA	NA	M	CN	US	193	10736524	UNITED STATES	OT
166976842	16697684	20190814	NA	NA	NA	NA	NA	F	MD	US	193	10736524	UNITED STATES	missing
167088681	16708868	20190816	NA	NA	NA	NA	NA	M	OT	US	193	10736524	UNITED STATES	missing
167131831	16713183	20190817	NA	NA	NA	NA	NA	M	CN	US	193	10736524	UNITED STATES	missing
167251841	16725184	20190821	NA	18-64.9	YR	NA	NA	F	OT	US	193	10736524	UNITED STATES	missing
167381171	16738117	20190824	NA	18-64.9	YR	NA	NA	M	OT	US	193	10736524	UNITED STATES	missing
167507621	16750762	20190828	NA	NA	NA	NA	NA	M	CN	US	193	10736524	UNITED STATES	missing
167531632	16753163	20191115	NA	18-64.9	YR	NA	NA	M	CN	GB	194	532810	UNITED KINGDOM	missing
167581912	16758191	20190923	NA	NA	NA	NA	NA	M	CN	JP	193	463495	JAPAN	missing
167628221	16762822	20190901	20190630	18-64.9	YR	110	KG	F	MD	FR	193	446285	FRANCE	HO
167721572	16772157	20201224	201907	>85	YR	NA	NA	M	MD	CH	204	40156	SWITZERLAND	HO
167802581	16780258	20190906	NA	NA	NA	NA	NA	F	CN	US	193	10736524	UNITED STATES	missing
167926681	16792668	20190910	NA	18-64.9	YR	NA	NA	M	OT	US	193	10736524	UNITED STATES	missing
167933871	16793387	20190911	NA	18-64.9	YR	NA	NA	M	OT	US	193	10736524	UNITED STATES	missing
168057241	16805724	20190913	NA	NA	NA	NA	NA	F	MD	US	193	10736524	UNITED STATES	missing
168063771	16806377	20190913	20190823	65-85	YR	46	KG	M	MD	CH	193	40156	SWITZERLAND	HO
168076371	16807637	20190914	NA	NA	NA	NA	NA	F	MD	US	193	10736524	UNITED STATES	missing
168076731	16807673	20190914	2019	65-85	YR	NA	NA	F	MD	US	193	10736524	UNITED STATES	DS
168076961	16807696	20190914	NA	18-64.9	YR	NA	NA	M	MD	US	193	10736524	UNITED STATES	missing
168112861	16811286	20190916	NA	NA	NA	NA	NA	F	CN	US	193	10736524	UNITED STATES	missing
168287472	16828747	20191127	2019	NA	NA	NA	NA	NA	OT	US	194	10736524	UNITED STATES	OT
168332721	16833272	20190920	201909	NA	NA	NA	NA	F	CN	US	193	10736524	UNITED STATES	missing
168344051	16834405	20190920	NA	18-64.9	YR	NA	NA	F	MD	US	193	10736524	UNITED STATES	missing
168361481	16836148	20190921	NA	NA	NA	NA	NA	F	CN	US	193	10736524	UNITED STATES	missing
168412643	16841264	20200710	NA	NA	NA	NA	NA	F	HP	GB	203	532810	UNITED KINGDOM	OT
168487201	16848720	20190925	NA	NA	NA	NA	NA	F	CN	US	193	10736524	UNITED STATES	missing
168660201	16866020	20190930	NA	NA	NA	NA	NA	F	CN	US	193	10736524	UNITED STATES	missing
168686741	16868674	20190930	NA	NA	NA	NA	NA	F	CN	US	193	10736524	UNITED STATES	missing
168804401	16880440	20191003	20190828	18-64.9	YR	58	KG	F	OT	IT	194	225318	ITALY	DS
168809911	16880991	20191003	20190102	18-64.9	YR	60.75	KG	M	CN	US	194	10736524	UNITED STATES	DS
168839961	16883996	20191004	NA	18-64.9	YR	NA	NA	F	PH	US	194	10736524	UNITED STATES	HO
168924301	16892430	20191007	20190920	>85	YR	NA	NA	F	MD	US	194	10736524	UNITED STATES	HO
168924761	16892476	20191007	NA	NA	NA	NA	NA	F	CN	US	194	10736524	UNITED STATES	missing
168939881	16893988	20191008	201909	NA	NA	NA	NA	F	CN	US	194	10736524	UNITED STATES	missing
169013111	16901311	20191009	NA	65-85	YR	NA	NA	F	CN	US	194	10736524	UNITED STATES	missing
169013691	16901369	20191009	NA	NA	NA	NA	NA	M	CN	US	194	10736524	UNITED STATES	missing
169046371	16904637	20190819	NA	NA	NA	NA	NA	NA	PH	US	194	10736524	UNITED STATES	missing
169098851	16909885	20191011	NA	NA	NA	NA	NA	F	CN	US	194	10736524	UNITED STATES	OT
169164461	16916446	20191014	201812	>85	YR	72	KG	M	MD	FR	194	446285	FRANCE	OT
169289532	16928953	20191118	NA	NA	NA	62.78	KG	F	CN	US	194	10736524	UNITED STATES	missing
169380751	16938075	20191019	NA	65-85	YR	NA	NA	F	MD	US	194	10736524	UNITED STATES	missing
169495761	16949576	20191023	NA	NA	NA	NA	NA	M	MD	US	194	10736524	UNITED STATES	missing
169580041	16958004	20191024	20190615	18-64.9	YR	75	KG	F	MD	FR	194	446285	FRANCE	OT
169582951	16958295	20191024	2019	NA	NA	NA	NA	F	CN	US	194	10736524	UNITED STATES	missing
169925201	16992520	20191105	201909	NA	NA	NA	NA	F	CN	US	194	10736524	UNITED STATES	missing
169949981	16994998	20191105	201909	65-85	YR	NA	NA	F	MD	US	194	10736524	UNITED STATES	missing
170069001	17006900	20191107	NA	<18	YR	NA	NA	F	MD	US	194	10736524	UNITED STATES	missing
170082452	17008245	20191115	2019	NA	NA	NA	NA	M	MD	DE	194	319913	GERMANY	HO
170093771	17009377	20191108	NA	NA	NA	NA	NA	F	CN	US	194	10736524	UNITED STATES	missing
170101022	17010102	20191113	NA	NA	NA	NA	NA	F	CN	US	194	10736524	UNITED STATES	missing
170267591	17026759	20191113	201808	>85	YR	NA	NA	M	CN	US	194	10736524	UNITED STATES	HO
170286401	17028640	20191113	NA	65-85	YR	NA	NA	F	MD	US	194	10736524	UNITED STATES	missing
170364871	17036487	20191115	201911	NA	NA	NA	NA	F	CN	US	194	10736524	UNITED STATES	missing
170609551	17060955	20191121	NA	NA	NA	NA	NA	F	CN	US	194	10736524	UNITED STATES	OT
170647551	17064755	20191122	2019	NA	NA	NA	NA	F	CN	US	194	10736524	UNITED STATES	missing
170774131	17077413	20191126	NA	18-64.9	YR	NA	NA	F	OT	US	194	10736524	UNITED STATES	missing
170804492	17080449	20191209	NA	NA	DEC	NA	NA	F	MD	JP	194	463495	JAPAN	OT
170827492	17082749	20191129	20191007	>85	YR	NA	NA	F	CN	US	194	10736524	UNITED STATES	missing
170831161	17083116	20191127	20191110	65-85	YR	50	KG	F	OT	CN	194	168588	CHINA	OT
170890541	17089054	20191128	201905	NA	NA	NA	NA	F	CN	US	194	10736524	UNITED STATES	missing
170942621	17094262	20191129	20191013	>85	YR	NA	NA	F	MD	FR	194	446285	FRANCE	HO
170946291	17094629	20191130	NA	NA	NA	NA	NA	F	CN	US	194	10736524	UNITED STATES	OT
171050521	17105052	20191203	NA	18-64.9	YR	NA	NA	F	OT	US	194	10736524	UNITED STATES	missing
171129401	17112940	20191204	NA	NA	NA	NA	NA	F	CN	US	194	10736524	UNITED STATES	missing
171141881	17114188	20191205	NA	NA	NA	NA	NA	F	CN	US	194	10736524	UNITED STATES	missing
171215781	17121578	20191206	201910	>85	YR	NA	NA	F	MD	CH	194	40156	SWITZERLAND	OT
171251891	17125189	20191206	NA	18-64.9	YR	NA	NA	F	MD	US	194	10736524	UNITED STATES	missing
171370892	17137089	20191217	20191112	18-64.9	YR	NA	NA	F	MD	FR	194	446285	FRANCE	OT
171388631	17138863	20191211	NA	>85	YR	NA	NA	M	MD	US	194	10736524	UNITED STATES	DE
171402231	17140223	20191211	NA	18-64.9	YR	NA	NA	M	MD	US	194	10736524	UNITED STATES	DE
171407211	17140721	20191211	NA	65-85	YR	NA	NA	F	MD	US	194	10736524	UNITED STATES	DE
171407811	17140781	20191211	NA	18-64.9	YR	NA	NA	M	MD	US	194	10736524	UNITED STATES	DE
171409171	17140917	20191211	NA	18-64.9	YR	NA	NA	M	MD	US	194	10736524	UNITED STATES	DE
171410861	17141086	20191211	NA	18-64.9	YR	NA	NA	F	MD	US	194	10736524	UNITED STATES	DE
171422661	17142266	20191211	NA	18-64.9	YR	NA	NA	M	MD	US	194	10736524	UNITED STATES	DE
171423201	17142320	20191211	NA	18-64.9	YR	NA	NA	F	PH	US	194	10736524	UNITED STATES	DE
171423461	17142346	20191211	NA	18-64.9	YR	NA	NA	M	MD	US	194	10736524	UNITED STATES	DE
171424281	17142428	20191211	NA	65-85	YR	NA	NA	F	OT	US	194	10736524	UNITED STATES	DE
171430141	17143014	20191211	NA	65-85	YR	NA	NA	M	MD	US	194	10736524	UNITED STATES	DE
171430201	17143020	20191211	NA	18-64.9	YR	NA	NA	M	MD	US	194	10736524	UNITED STATES	DE
171430371	17143037	20191211	NA	<18	YR	NA	NA	F	MD	US	194	10736524	UNITED STATES	DE
171508941	17150894	20191213	NA	18-64.9	YR	NA	NA	F	MD	US	194	10736524	UNITED STATES	DE
171678061	17167806	20191218	NA	65-85	YR	NA	NA	F	OT	CA	194	608376	CANADA	HO
171686811	17168681	20191218	NA	65-85	YR	NA	NA	F	OT	CA	194	608376	CANADA	OT
171710771	17171077	20191218	NA	NA	NA	NA	NA	NA	OT	CA	194	608376	CANADA	OT
171789761	17178976	20191219	NA	18-64.9	YR	54	KG	F	OT	CA	194	608376	CANADA	OT
171799551	17179955	20191220	2012	NA	NA	NA	NA	F	CN	US	194	10736524	UNITED STATES	missing
171910671	17191067	20191223	20191117	65-85	YR	NA	NA	M	MD	CH	194	40156	SWITZERLAND	HO
171916021	17191602	20191223	201902	18-64.9	YR	NA	NA	M	CN	US	194	10736524	UNITED STATES	missing
171932781	17193278	20191223	20191019	>85	YR	44	KG	F	PH	FR	194	446285	FRANCE	HO
171946561	17194656	20191224	NA	<18	YR	NA	NA	F	MD	US	194	10736524	UNITED STATES	missing
172162602	17216260	20200218	NA	18-64.9	YR	NA	NA	M	MD	US	201	10736524	UNITED STATES	missing
172176271	17217627	20191231	20191220	NA	NA	44	KG	F	OT	CN	194	168588	CHINA	HO
172193721	17219372	20191231	NA	NA	NA	NA	NA	F	CN	US	194	10736524	UNITED STATES	missing
172272361	17227236	20200103	NA	NA	NA	NA	NA	F	MD	US	201	10736524	UNITED STATES	missing
172336981	17233698	20200105	NA	18-64.9	YR	NA	NA	F	PH	US	201	10736524	UNITED STATES	OT
172363181	17236318	20200106	NA	18-64.9	YR	NA	NA	F	HP	US	201	10736524	UNITED STATES	missing
172553202	17255320	20200224	NA	<18	YR	50	KG	F	MD	US	201	10736524	UNITED STATES	missing
172583321	17258332	20200110	NA	NA	NA	NA	NA	F	CN	US	201	10736524	UNITED STATES	missing
172600741	17260074	20200111	NA	NA	NA	NA	NA	NA	CN	US	201	10736524	UNITED STATES	missing
172955231	17295523	20200121	NA	65-85	YR	NA	NA	M	HP	US	201	10736524	UNITED STATES	OT
172993091	17299309	20200121	20191127	18-64.9	YR	76.5	KG	F	MD	FR	201	446285	FRANCE	OT
173057201	17305720	20200123	20000608	65-85	YR	71.28	KG	F	CN	US	201	10736524	UNITED STATES	LT
173091081	17309108	20200123	2013	18-64.9	YR	104.31	KG	M	CN	US	201	10736524	UNITED STATES	OT
173098691	17309869	20200123	20110714	NA	NA	42.68	KG	F	CN	US	201	10736524	UNITED STATES	HO
173129281	17312928	20200124	201412	65-85	YR	95.24	KG	F	CN	US	201	10736524	UNITED STATES	OT
173143571	17314357	20200124	NA	65-85	YR	44.44	KG	F	CN	US	201	10736524	UNITED STATES	OT
173184241	17318424	20200124	2000	18-64.9	YR	78.46	KG	M	LW	US	201	10736524	UNITED STATES	DE
173198681	17319868	20200126	NA	18-64.9	YR	58.95	KG	F	CN	US	201	10736524	UNITED STATES	OT
173238791	17323879	20200127	NA	NA	NA	NA	NA	M	MD	US	201	10736524	UNITED STATES	missing
173270021	17327002	20200127	2013	NA	NA	NA	NA	M	CN	US	201	10736524	UNITED STATES	missing
173284081	17328408	20200127	200311	18-64.9	YR	80.81	KG	F	MD	US	201	10736524	UNITED STATES	OT
173295931	17329593	20200127	1995	65-85	YR	NA	NA	F	MD	US	201	10736524	UNITED STATES	OT
173312741	17331274	20200128	20160531	65-85	YR	NA	NA	F	MD	US	201	10736524	UNITED STATES	OT
173329671	17332967	20200128	2017	>85	YR	65.77	KG	M	CN	US	201	10736524	UNITED STATES	HO
173358661	17335866	20200128	20140120	18-64.9	YR	NA	NA	M	CN	US	201	10736524	UNITED STATES	OT
173398031	17339803	20200129	2016	18-64.9	YR	NA	NA	F	CN	US	201	10736524	UNITED STATES	OT
173419131	17341913	20200129	NA	18-64.9	YR	NA	NA	F	MD	US	201	10736524	UNITED STATES	missing
173437551	17343755	20200129	NA	NA	NA	NA	NA	F	CN	US	201	10736524	UNITED STATES	missing
173438821	17343882	20200129	201804	NA	NA	NA	NA	M	CN	US	201	10736524	UNITED STATES	OT
173445341	17344534	20200129	NA	65-85	YR	NA	NA	F	CN	US	201	10736524	UNITED STATES	HO
173458831	17345883	20200129	201605	18-64.9	YR	NA	NA	F	MD	US	201	10736524	UNITED STATES	HO
173461971	17346197	20200114	20180601	65-85	YR	72.57	KG	F	CN	US	201	10736524	UNITED STATES	DS
173496561	17349656	20200130	NA	NA	NA	NA	NA	M	MD	CH	201	40156	SWITZERLAND	OT
173502241	17350224	20200130	NA	18-64.9	YR	122	KG	M	CN	US	201	10736524	UNITED STATES	OT
173519031	17351903	20200130	2011	18-64.9	YR	77.1	KG	M	HP	US	201	10736524	UNITED STATES	OT
173559281	17355928	20200131	2007	18-64.9	YR	107	KG	M	CN	US	201	10736524	UNITED STATES	HO
173573711	17357371	20200131	2013	18-64.9	YR	70.31	KG	F	MD	US	201	10736524	UNITED STATES	HO
173597261	17359726	20200203	NA	NA	NA	NA	NA	M	CN	US	201	10736524	UNITED STATES	missing
173673471	17367347	20200204	20181201	65-85	YR	63	KG	F	MD	FR	201	446285	FRANCE	HO
173687602	17368760	20200210	NA	NA	NA	64.4	KG	M	CN	US	201	10736524	UNITED STATES	missing
173694412	17369441	20200207	202001	65-85	YR	NA	NA	F	CN	US	201	10736524	UNITED STATES	HO
173933481	17393348	20200208	NA	NA	NA	NA	NA	F	CN	US	201	10736524	UNITED STATES	missing
174041231	17404123	20200211	20060830	18-64.9	YR	NA	NA	F	CN	GR	201	29816	GREECE	DE
174196231	17419623	20200214	NA	NA	NA	NA	NA	F	CN	US	201	10736524	UNITED STATES	missing
174376791	17437679	20200219	NA	65-85	YR	NA	NA	M	MD	MY	201	8016	MALAYSIA	HO
174397271	17439727	20200219	20190101	<18	YR	54	KG	M	CN	US	201	10736524	UNITED STATES	OT
174489021	17448902	20200224	NA	NA	NA	NA	NA	F	CN	US	201	10736524	UNITED STATES	missing
174610931	17461093	20200226	NA	65-85	YR	NA	NA	F	MD	US	201	10736524	UNITED STATES	HO
174782756	17478275	20200623	NA	65-85	YR	NA	NA	F	HP	US	202	10736524	UNITED STATES	DE
174864321	17486432	20200303	NA	NA	NA	76.66	KG	F	CN	US	201	10736524	UNITED STATES	HO
174873493	17487349	20200712	NA	NA	NA	NA	NA	F	MD	US	203	10736524	UNITED STATES	HO
174951721	17495172	20200304	NA	NA	NA	NA	NA	M	MD	US	201	10736524	UNITED STATES	missing
175095201	17509520	20200306	NA	NA	NA	77.56	KG	F	CN	US	201	10736524	UNITED STATES	missing
175163181	17516318	20200309	NA	18-64.9	YR	NA	NA	F	CN	US	201	10736524	UNITED STATES	missing
175246322	17524632	20200316	20200202	18-64.9	YR	NA	NA	M	CN	FR	201	446285	FRANCE	OT
175473381	17547338	20200316	NA	NA	NA	NA	NA	F	MD	CH	201	40156	SWITZERLAND	CA
175525621	17552562	20200317	20190724	18-64.9	YR	NA	NA	M	MD	FR	201	446285	FRANCE	HO
175614731	17561473	20200319	NA	65-85	YR	NA	NA	M	MD	US	201	10736524	UNITED STATES	missing
175639171	17563917	20200320	20200317	18-64.9	YR	NA	NA	F	CN	US	201	10736524	UNITED STATES	missing
175648461	17564846	20200320	2019	65-85	YR	NA	NA	F	CN	GR	201	29816	GREECE	OT
175681351	17568135	20200320	NA	18-64.9	YR	NA	NA	F	HP	US	201	10736524	UNITED STATES	missing
175712051	17571205	20200323	2018	NA	NA	NA	NA	F	CN	US	201	10736524	UNITED STATES	missing
175886871	17588687	20200327	20190921	18-64.9	YR	75.74	KG	M	CN	US	201	10736524	UNITED STATES	OT
175900971	17590097	20200327	201603	18-64.9	YR	105.67	KG	M	CN	US	201	10736524	UNITED STATES	OT
175944621	17594462	20200327	20040313	NA	DY	NA	NA	F	PH	CH	201	40156	SWITZERLAND	OT
176157751	17615775	20200401	NA	NA	NA	NA	NA	F	HP	US	202	10736524	UNITED STATES	OT
176246971	17624697	20200403	NA	NA	NA	NA	NA	M	HP	US	202	10736524	UNITED STATES	missing
176358244	17635824	20200729	20200629	65-85	YR	NA	NA	F	CN	US	203	10736524	UNITED STATES	missing
176378901	17637890	20200407	NA	65-85	YR	NA	NA	F	MD	US	202	10736524	UNITED STATES	HO
176382711	17638271	20200407	202003	18-64.9	YR	NA	NA	M	CN	US	202	10736524	UNITED STATES	missing
176419264	17641926	20200812	202003	65-85	YR	NA	NA	M	MD	US	203	10736524	UNITED STATES	DE
176462252	17646225	20200423	20200123	>85	YR	100	KG	F	PH	FR	202	446285	FRANCE	HO
176520451	17652045	20200409	NA	NA	NA	NA	NA	F	CN	US	202	10736524	UNITED STATES	missing
176622471	17662247	20200413	20200323	65-85	YR	NA	NA	M	MD	FR	202	446285	FRANCE	HO
176678861	17667886	20200414	NA	65-85	YR	NA	NA	M	CN	US	202	10736524	UNITED STATES	missing
176713361	17671336	20200415	20200129	65-85	YR	83.5	KG	F	MD	ES	202	131682	SPAIN	OT
176943651	17694365	20200422	201907	18-64.9	YR	NA	NA	F	CN	US	202	10736524	UNITED STATES	OT
177002111	17700211	20200423	NA	NA	NA	NA	NA	M	HP	CA	202	608376	CANADA	HO
177097731	17709773	20200427	NA	18-64.9	YR	NA	NA	F	HP	CA	202	608376	CANADA	DE
177217591	17721759	20200429	2013	18-64.9	YR	53	KG	F	MD	JP	202	463495	JAPAN	HO
177265334	17726533	20200910	20130123	18-64.9	YR	64.5	KG	M	HP	DE	203	319913	GERMANY	OT
177280482	17728048	20200722	20200422	18-64.9	YR	NA	NA	M	MD	US	203	10736524	UNITED STATES	missing
177314692	17731469	20200710	2013	18-64.9	YR	56.5	KG	F	HP	DE	203	319913	GERMANY	missing
177446914	17744691	20200904	NA	18-64.9	YR	58	KG	F	HP	DE	203	319913	GERMANY	OT
177468341	17746834	20200505	NA	NA	NA	46.26	KG	F	MD	US	202	10736524	UNITED STATES	missing
177472122	17747212	20200524	2020	NA	NA	61.23	KG	F	CN	US	202	10736524	UNITED STATES	missing
177526711	17752671	20200506	NA	NA	NA	76	KG	F	HP	CA	202	608376	CANADA	OT
177543691	17754369	20200507	NA	NA	NA	86.18	KG	M	CN	US	202	10736524	UNITED STATES	missing
177550811	17755081	20200507	NA	NA	NA	67	KG	M	HP	CA	202	608376	CANADA	DE
177564941	17756494	20200507	NA	18-64.9	YR	NA	NA	F	MD	US	202	10736524	UNITED STATES	OT
177568121	17756812	20200507	20091226	65-85	YR	42.8	KG	F	HP	JP	202	463495	JAPAN	HO
177568661	17756866	20200507	20041103	65-85	YR	NA	NA	F	HP	DE	202	319913	GERMANY	LT
177570951	17757095	20200507	NA	18-64.9	YR	76	KG	F	CN	CA	202	608376	CANADA	OT
177571301	17757130	20200507	NA	NA	NA	NA	NA	F	CN	US	202	10736524	UNITED STATES	missing
177585681	17758568	20200507	NA	NA	NA	2	KG	M	HP	CA	202	608376	CANADA	HO
177585781	17758578	20200508	NA	65-85	YR	73	KG	M	HP	CA	202	608376	CANADA	HO
177587371	17758737	20200507	NA	NA	NA	NA	NA	M	HP	CA	202	608376	CANADA	OT
177631701	17763170	20200508	NA	>85	YR	68	KG	M	CN	CA	202	608376	CANADA	OT
177921101	17792110	20200515	201902	65-85	YR	NA	NA	M	HP	CA	202	608376	CANADA	HO
177999272	17799927	20210206	NA	18-64.9	YR	NA	NA	M	MD	US	211	10736524	UNITED STATES	missing
178124501	17812450	20200521	NA	18-64.9	YR	NA	NA	F	HP	US	202	10736524	UNITED STATES	missing
178128211	17812821	20200521	NA	NA	NA	NA	NA	M	CN	US	202	10736524	UNITED STATES	missing
178141891	17814189	20200522	NA	NA	NA	NA	NA	F	PH	CA	202	608376	CANADA	OT
178212751	17821275	20200525	NA	18-64.9	YR	NA	NA	F	MD	US	202	10736524	UNITED STATES	missing
178423063	17842306	20200813	2005	65-85	YR	49.89	KG	F	MD	US	203	10736524	UNITED STATES	missing
178423951	17842395	20200529	NA	18-64.9	YR	NA	NA	F	HP	US	202	10736524	UNITED STATES	missing
178492082	17849208	20200615	NA	18-64.9	YR	NA	NA	F	MD	JP	202	463495	JAPAN	HO
178509061	17850906	20200602	NA	65-85	YR	NA	NA	M	MD	US	202	10736524	UNITED STATES	missing
178638121	17863812	20200605	NA	65-85	YR	NA	NA	M	MD	US	202	10736524	UNITED STATES	missing
178668251	17866825	20200605	NA	65-85	YR	NA	NA	F	MD	US	202	10736524	UNITED STATES	OT
178680371	17868037	20200605	20200418	18-64.9	YR	84	KG	F	MD	FR	202	446285	FRANCE	HO
178717011	17871701	20200608	202003	>85	YR	NA	NA	F	MD	FR	202	446285	FRANCE	OT
178825781	17882578	20200610	20200523	18-64.9	YR	61.16	KG	F	CN	GB	202	532810	UNITED KINGDOM	OT
179022831	17902283	20200616	NA	NA	NA	NA	NA	NA	CN	US	202	10736524	UNITED STATES	missing
179121451	17912145	20200618	20200602	NA	NA	NA	NA	NA	PH	US	202	10736524	UNITED STATES	missing
179180493	17918049	20201106	2005	NA	NA	NA	NA	F	MD	US	204	10736524	UNITED STATES	HO
179181201	17918120	20200619	NA	NA	NA	NA	NA	F	HP	US	202	10736524	UNITED STATES	missing
179182301	17918230	20200619	NA	NA	NA	38.6	KG	F	HP	US	202	10736524	UNITED STATES	missing
179469681	17946968	20200625	20200226	65-85	YR	50.79	KG	F	CN	US	202	10736524	UNITED STATES	missing
179514751	17951475	20200626	NA	65-85	YR	NA	NA	F	MD	GB	202	532810	UNITED KINGDOM	OT
179663551	17966355	20200630	2020	18-64.9	YR	NA	NA	F	MD	FR	202	446285	FRANCE	OT
179799941	17979994	20200703	NA	NA	NA	NA	NA	F	PH	US	203	10736524	UNITED STATES	HO
179923141	17992314	20200707	NA	NA	NA	NA	NA	M	PH	US	203	10736524	UNITED STATES	missing
179980961	17998096	20200708	NA	NA	NA	NA	NA	F	MD	US	203	10736524	UNITED STATES	missing
180164761	18016476	20200714	NA	NA	NA	NA	NA	F	MD	BR	203	125053	BRAZIL	OT
180215401	18021540	20200714	NA	<18	YR	NA	NA	F	MD	FR	203	446285	FRANCE	HO
180225811	18022581	20200715	2004	NA	NA	NA	NA	F	MD	US	203	10736524	UNITED STATES	missing
180350931	18035093	20200716	20200712	18-64.9	YR	92.25	KG	F	CN	US	203	10736524	UNITED STATES	OT
180420211	18042021	20200720	NA	18-64.9	YR	NA	NA	F	HP	CA	203	608376	CANADA	OT
180427351	18042735	20200720	NA	18-64.9	YR	54	KG	F	HP	CA	203	608376	CANADA	DS
180520662	18052066	20200724	20200618	65-85	YR	NA	NA	M	PH	FR	203	446285	FRANCE	HO
180554272	18055427	20200921	NA	NA	NA	NA	NA	F	HP	CA	203	608376	CANADA	OT
180693111	18069311	20200725	NA	NA	NA	NA	NA	F	CN	US	203	10736524	UNITED STATES	missing
180711931	18071193	20200727	NA	65-85	YR	NA	NA	F	HP	US	203	10736524	UNITED STATES	missing
180769211	18076921	20200728	20200722	NA	NA	NA	NA	F	MD	US	203	10736524	UNITED STATES	missing
180785711	18078571	20200728	NA	NA	NA	81.65	KG	M	CN	US	203	10736524	UNITED STATES	HO
181116231	18111623	20200804	2005	18-64.9	YR	NA	NA	F	MD	US	203	10736524	UNITED STATES	missing
181143951	18114395	20200805	NA	18-64.9	YR	NA	NA	M	HP	US	203	10736524	UNITED STATES	missing
181264031	18126403	20200808	20200730	18-64.9	YR	NA	NA	F	CN	US	203	10736524	UNITED STATES	missing
181265493	18126549	20200822	20170828	NA	DY	2.3	KG	M	CN	US	203	10736524	UNITED STATES	HO
181461951	18146195	20200813	NA	>85	YR	NA	NA	M	HP	US	203	10736524	UNITED STATES	missing
181484352	18148435	20200822	20170426	18-64.9	YR	NA	NA	F	CN	US	203	10736524	UNITED STATES	HO
181531151	18153115	20200815	NA	65-85	YR	NA	NA	M	HP	US	203	10736524	UNITED STATES	missing
181574901	18157490	20200817	NA	65-85	YR	NA	NA	F	MD	US	203	10736524	UNITED STATES	missing
181579261	18157926	20200817	NA	>85	YR	NA	NA	F	CN	US	203	10736524	UNITED STATES	missing
181691461	18169146	20200818	20120531	18-64.9	YR	NA	NA	M	CN	US	203	10736524	UNITED STATES	DE
181743121	18174312	20200820	NA	NA	NA	NA	NA	M	NA	US	203	10736524	UNITED STATES	OT
181837371	18183737	20200822	20170828	NA	DY	NA	NA	NA	CN	DE	203	319913	GERMANY	HO
181837471	18183747	20200822	202004	18-64.9	YR	NA	NA	F	CN	DE	203	319913	GERMANY	OT
181947811	18194781	20200826	NA	NA	NA	NA	NA	NA	PH	US	203	10736524	UNITED STATES	missing
181954422	18195442	20210616	20120531	18-64.9	YR	NA	NA	M	HP	US	212	10736524	UNITED STATES	DE
182013631	18201363	20200827	20200725	65-85	YR	45	KG	F	HP	CN	203	168588	CHINA	HO
182108391	18210839	20200830	202007	18-64.9	YR	NA	NA	M	CN	US	203	10736524	UNITED STATES	missing
182235841	18223584	20200902	NA	18-64.9	YR	NA	NA	F	MD	US	203	10736524	UNITED STATES	missing
182505861	18250586	20200909	20200720	18-64.9	YR	NA	NA	F	MD	IT	203	225318	ITALY	OT
182829546	18282954	20210302	20170828	NA	NA	NA	NA	M	HP	DE	211	319913	GERMANY	HO
182994811	18299481	20200922	20200916	NA	NA	NA	NA	M	CN	US	203	10736524	UNITED STATES	missing
183016151	18301615	20200923	NA	NA	NA	NA	NA	F	CN	US	203	10736524	UNITED STATES	missing
183033021	18303302	20200924	NA	18-64.9	YR	NA	NA	F	HP	CA	203	608376	CANADA	HO
183053591	18305359	20200924	NA	18-64.9	YR	NA	NA	M	HP	CA	203	608376	CANADA	HO
183282791	18328279	20200930	NA	NA	NA	NA	NA	F	CN	US	203	10736524	UNITED STATES	missing
183325221	18332522	20200930	202008	65-85	YR	NA	NA	M	HP	CH	203	40156	SWITZERLAND	OT
183326951	18332695	20201001	NA	65-85	YR	NA	NA	M	MD	US	204	10736524	UNITED STATES	missing
183373881	18337388	20201002	2020	NA	NA	NA	NA	M	CN	US	204	10736524	UNITED STATES	missing
183408871	18340887	20201003	NA	NA	NA	NA	NA	F	HP	DE	204	319913	GERMANY	OT
183615062	18361506	20201023	2020	65-85	YR	42	KG	F	MD	BR	204	125053	BRAZIL	DS
183775401	18377540	20201013	20200831	18-64.9	YR	NA	NA	M	MD	FR	204	446285	FRANCE	HO
183831181	18383118	20201014	20200901	18-64.9	YR	NA	NA	F	MD	FR	204	446285	FRANCE	HO
183988731	18398873	20201019	NA	NA	NA	NA	NA	M	CN	US	204	10736524	UNITED STATES	missing
184057671	18405767	20201020	NA	NA	NA	NA	NA	F	CN	BR	204	125053	BRAZIL	OT
184237159	18423715	20210209	202010	18-64.9	YR	NA	NA	M	CN	GR	211	29816	GREECE	DS
184293652	18429365	20201119	NA	NA	DEC	NA	NA	M	MD	JP	204	463495	JAPAN	HO
184324461	18432446	20201027	202009	NA	NA	NA	NA	M	HP	CH	204	40156	SWITZERLAND	OT
184488041	18448804	20201101	201905	65-85	YR	56.7	KG	F	CN	US	204	10736524	UNITED STATES	HO
184553571	18455357	20201103	NA	NA	NA	NA	NA	F	CN	US	204	10736524	UNITED STATES	missing
184556011	18455601	20201103	20201023	>85	YR	NA	NA	F	CN	US	204	10736524	UNITED STATES	missing
184604901	18460490	20201104	20201006	65-85	YR	NA	NA	F	CN	US	204	10736524	UNITED STATES	missing
184729801	18472980	20201105	NA	NA	NA	NA	NA	F	NA	US	204	10736524	UNITED STATES	OT
184810411	18481041	20201109	20200925	18-64.9	YR	NA	NA	M	PH	FR	204	446285	FRANCE	HO
184811061	18481106	20201109	20200827	18-64.9	YR	NA	NA	NA	PH	FR	204	446285	FRANCE	OT
184886041	18488604	20201110	NA	18-64.9	YR	NA	NA	M	MD	US	204	10736524	UNITED STATES	missing
185196461	18519646	20201118	20201010	65-85	YR	68	KG	F	MD	FR	204	446285	FRANCE	HO
185291562	18529156	20210114	201603	NA	NA	105.67	KG	M	CN	US	211	10736524	UNITED STATES	OT
185372811	18537281	20201124	2004	18-64.9	YR	NA	NA	F	CN	CN	204	168588	CHINA	OT
185463901	18546390	20201125	20200910	65-85	YR	55	KG	F	MD	CH	204	40156	SWITZERLAND	HO
185487561	18548756	20201126	NA	NA	NA	NA	NA	F	CN	US	204	10736524	UNITED STATES	missing
185495521	18549552	20201126	20201031	18-64.9	YR	50	KG	F	HP	CN	204	168588	CHINA	OT
185556421	18555642	20201127	NA	NA	NA	NA	NA	M	HP	US	204	10736524	UNITED STATES	OT
185624631	18562463	20201130	NA	65-85	YR	NA	NA	F	HP	CA	204	608376	CANADA	HO
185665291	18566529	20201201	NA	NA	NA	NA	NA	F	HP	US	204	10736524	UNITED STATES	missing
185675221	18567522	20201201	202007	NA	NA	NA	NA	M	CN	US	204	10736524	UNITED STATES	missing
185981891	18598189	20201210	NA	65-85	YR	75	KG	M	HP	US	204	10736524	UNITED STATES	missing
186216201	18621620	20201216	NA	18-64.9	YR	NA	NA	F	HP	US	204	10736524	UNITED STATES	OT
186342321	18634232	20201218	NA	18-64.9	YR	NA	NA	F	MD	US	204	10736524	UNITED STATES	DE
186358481	18635848	20201218	NA	65-85	YR	NA	NA	M	HP	US	204	10736524	UNITED STATES	DE
186360791	18636079	20201218	NA	<18	YR	NA	NA	F	CN	US	204	10736524	UNITED STATES	DE
186364521	18636452	20201218	NA	65-85	YR	NA	NA	F	MD	US	204	10736524	UNITED STATES	DE
186364641	18636464	20201218	NA	18-64.9	YR	NA	NA	F	MD	US	204	10736524	UNITED STATES	DE
186368921	18636892	20201218	NA	18-64.9	YR	NA	NA	F	PH	US	204	10736524	UNITED STATES	DE
186368951	18636895	20201218	NA	18-64.9	YR	NA	NA	M	PH	US	204	10736524	UNITED STATES	DE
186369081	18636908	20201218	NA	18-64.9	YR	NA	NA	F	PH	US	204	10736524	UNITED STATES	DE
186373981	18637398	20201218	NA	18-64.9	YR	NA	NA	F	HP	US	204	10736524	UNITED STATES	DE
186373991	18637399	20201218	NA	18-64.9	YR	NA	NA	NA	PH	US	204	10736524	UNITED STATES	DE
186375891	18637589	20201218	NA	NA	NA	NA	NA	M	PH	US	204	10736524	UNITED STATES	DE
186390491	18639049	20201218	NA	65-85	YR	NA	NA	F	MD	US	204	10736524	UNITED STATES	DE
186410611	18641061	20201221	NA	65-85	YR	NA	NA	M	MD	US	204	10736524	UNITED STATES	DE
186438951	18643895	20201221	NA	18-64.9	YR	NA	NA	F	MD	US	204	10736524	UNITED STATES	DE
186452811	18645281	20201221	NA	NA	NA	NA	NA	M	MD	US	204	10736524	UNITED STATES	DE
186473641	18647364	20201222	NA	NA	NA	NA	NA	F	CN	US	204	10736524	UNITED STATES	missing
186599901	18659990	20201224	NA	65-85	YR	NA	NA	F	PH	US	204	10736524	UNITED STATES	DE
186614901	18661490	20201224	NA	18-64.9	YR	NA	NA	M	MD	US	204	10736524	UNITED STATES	DE
186663811	18666381	20201227	NA	NA	NA	NA	NA	F	CN	US	204	10736524	UNITED STATES	missing
186717451	18671745	20201229	NA	65-85	YR	NA	NA	F	MD	US	204	10736524	UNITED STATES	missing
186833011	18683301	20201230	NA	18-64.9	YR	NA	NA	F	MD	US	204	10736524	UNITED STATES	missing
187035251	18703525	20210105	202001	65-85	YR	NA	NA	F	MD	CH	211	40156	SWITZERLAND	OT
187182281	18718228	20210108	200012	18-64.9	YR	99.77	KG	F	MD	US	211	10736524	UNITED STATES	missing
187284303	18728430	20210120	NA	65-85	YR	NA	NA	M	HP	US	211	10736524	UNITED STATES	OT
187331621	18733162	20210113	NA	NA	NA	NA	NA	M	PH	US	211	10736524	UNITED STATES	HO
187372071	18737207	20210113	NA	18-64.9	YR	44.4	KG	F	MD	US	211	10736524	UNITED STATES	missing
187455202	18745520	20210121	NA	18-64.9	YR	NA	NA	F	HP	US	211	10736524	UNITED STATES	HO
187487381	18748738	20210115	20200605	65-85	YR	NA	NA	M	MD	FR	211	446285	FRANCE	HO
187538941	18753894	20210119	NA	65-85	YR	NA	NA	F	HP	US	211	10736524	UNITED STATES	missing
187541431	18754143	20210119	202012	18-64.9	YR	NA	NA	F	MD	US	211	10736524	UNITED STATES	HO
187560651	18756065	20210119	NA	>85	YR	NA	NA	M	HP	CA	211	608376	CANADA	HO
187648531	18764853	20210120	20201123	65-85	YR	NA	NA	F	MD	FR	211	446285	FRANCE	HO
187654401	18765440	20210121	NA	NA	NA	NA	NA	F	CN	US	211	10736524	UNITED STATES	missing
187698561	18769856	20210121	NA	18-64.9	YR	NA	NA	F	CN	US	211	10736524	UNITED STATES	missing
187717041	18771704	20210121	NA	NA	NA	NA	NA	F	CN	US	211	10736524	UNITED STATES	missing
187771171	18777117	20210123	NA	18-64.9	YR	NA	NA	M	HP	US	211	10736524	UNITED STATES	missing
187799441	18779944	20210125	NA	65-85	YR	NA	NA	M	HP	US	211	10736524	UNITED STATES	missing
187923932	18792393	20210211	202003	18-64.9	YR	NA	NA	M	HP	US	211	10736524	UNITED STATES	missing
187970261	18797026	20210128	202012	65-85	YR	NA	NA	M	CN	US	211	10736524	UNITED STATES	missing
187983581	18798358	20210128	202101	65-85	YR	NA	NA	F	CN	JP	211	463495	JAPAN	DE
188126491	18812649	20210130	NA	18-64.9	YR	NA	NA	F	HP	US	211	10736524	UNITED STATES	missing
188199001	18819900	20210202	2020	NA	NA	NA	NA	F	MD	US	211	10736524	UNITED STATES	missing
188214441	18821444	20210202	NA	NA	NA	NA	NA	M	NA	US	211	10736524	UNITED STATES	missing
188553641	18855364	20210205	202012	18-64.9	YR	54	KG	M	PH	FR	211	446285	FRANCE	LT
188715841	18871584	20210210	20210129	>85	YR	74.25	KG	M	CN	US	211	10736524	UNITED STATES	DE
188778212	18877821	20210217	2020	NA	NA	NA	NA	M	CN	US	211	10736524	UNITED STATES	missing
188882661	18888266	20210213	NA	18-64.9	YR	NA	NA	M	HP	US	211	10736524	UNITED STATES	missing
188882781	18888278	20210213	NA	65-85	YR	NA	NA	F	HP	US	211	10736524	UNITED STATES	missing
188893351	18889335	20210213	NA	18-64.9	YR	NA	NA	M	PH	US	211	10736524	UNITED STATES	missing
188916301	18891630	20210215	NA	NA	NA	NA	NA	M	HP	US	211	10736524	UNITED STATES	missing
188952401	18895240	20210215	2020	65-85	YR	101.15	KG	M	CN	US	211	10736524	UNITED STATES	OT
189065071	18906507	20210218	20191106	65-85	YR	45.85	KG	F	CN	US	211	10736524	UNITED STATES	missing
189164381	18916438	20210219	NA	18-64.9	YR	NA	NA	F	HP	US	211	10736524	UNITED STATES	HO
189562372	18956237	20210309	202012	18-64.9	YR	54	KG	M	PH	FR	211	446285	FRANCE	LT
189634403	18963440	20220616	20170828	NA	NA	NA	NA	M	CN	DE	222	319913	GERMANY	HO
189781632	18978163	20210328	202010	18-64.9	YR	NA	NA	M	CN	GR	211	29816	GREECE	DS
189962041	18996204	20210311	202101	65-85	YR	NA	NA	F	CN	JP	211	463495	JAPAN	DE
190044971	19004497	20210313	2021	65-85	YR	NA	NA	M	MD	US	211	10736524	UNITED STATES	missing
190356671	19035667	20210320	20210317	NA	NA	NA	NA	F	CN	US	211	10736524	UNITED STATES	missing
190711691	19071169	20210330	NA	18-64.9	YR	NA	NA	M	HP	US	211	10736524	UNITED STATES	missing
190771301	19077130	20210331	NA	NA	NA	NA	NA	M	HP	US	211	10736524	UNITED STATES	missing
190781201	19078120	20210331	2018	>85	YR	NA	NA	F	CN	US	211	10736524	UNITED STATES	HO
190891031	19089103	20210403	2021	NA	NA	NA	NA	F	CN	US	212	10736524	UNITED STATES	missing
191059841	19105984	20210408	NA	18-64.9	YR	NA	NA	M	MD	US	212	10736524	UNITED STATES	missing
191191621	19119162	20210411	NA	NA	NA	NA	NA	F	HP	US	212	10736524	UNITED STATES	missing
191203831	19120383	20210412	20210317	18-64.9	YR	80	KG	M	MD	IT	212	225318	ITALY	OT
191247874	19124787	20220204	20200801	NA	NA	NA	NA	F	CN	US	221	10736524	UNITED STATES	OT
191319342	19131934	20210424	20210405	NA	NA	NA	NA	F	CN	US	212	10736524	UNITED STATES	HO
191365311	19136531	20210415	NA	NA	NA	NA	NA	M	CN	US	212	10736524	UNITED STATES	missing
191442041	19144204	20210416	NA	18-64.9	YR	NA	NA	M	HP	US	212	10736524	UNITED STATES	missing
191499251	19149925	20210417	NA	NA	NA	NA	NA	F	CN	US	212	10736524	UNITED STATES	missing
191580381	19158038	20210419	20210415	<18	YR	53.1	KG	F	CN	US	212	10736524	UNITED STATES	OT
191684761	19168476	20210422	20210226	65-85	YR	NA	NA	F	CN	US	212	10736524	UNITED STATES	HO
192372982	19237298	20210531	20200201	18-64.9	YR	NA	NA	M	HP	US	212	10736524	UNITED STATES	LT
192479332	19247933	20230127	NA	65-85	YR	NA	NA	M	HP	US	231	10736524	UNITED STATES	HO
192495862	19249586	20210603	NA	18-64.9	YR	NA	NA	M	HP	US	212	10736524	UNITED STATES	missing
192500872	19250087	20230127	20180301	65-85	YR	NA	NA	F	HP	US	231	10736524	UNITED STATES	OT
192677912	19267791	20230127	NA	65-85	YR	NA	NA	F	HP	US	231	10736524	UNITED STATES	missing
192760102	19276010	20230127	NA	18-64.9	YR	NA	NA	F	MD	US	231	10736524	UNITED STATES	missing
192880272	19288027	20230130	NA	65-85	YR	NA	NA	F	HP	US	231	10736524	UNITED STATES	missing
193049772	19304977	20230127	20200101	NA	NA	NA	NA	M	CN	US	231	10736524	UNITED STATES	missing
193719131	19371913	20210603	NA	18-64.9	YR	NA	NA	F	HP	US	212	10736524	UNITED STATES	missing
194075171	19407517	20210611	20120531	18-64.9	YR	NA	NA	M	HP	US	212	10736524	UNITED STATES	DE
194140831	19414083	20210615	20161110	65-85	YR	NA	NA	F	CN	CA	212	608376	CANADA	OT
194143511	19414351	20210615	NA	NA	NA	NA	NA	F	MD	US	212	10736524	UNITED STATES	missing
194248682	19424868	20220322	NA	NA	NA	54.422	KG	F	CN	US	221	10736524	UNITED STATES	missing
194405741	19440574	20210621	NA	65-85	YR	NA	NA	M	MD	US	212	10736524	UNITED STATES	missing
194408251	19440825	20210621	20210529	18-64.9	YR	NA	NA	F	MD	FR	212	446285	FRANCE	HO
194408645	19440864	20220909	NA	18-64.9	YR	72	KG	M	HP	IT	223	225318	ITALY	DE
194489841	19448984	20210622	NA	NA	NA	NA	NA	NA	CN	US	212	10736524	UNITED STATES	missing
194631621	19463162	20210627	NA	<18	YR	38	KG	M	PH	US	212	10736524	UNITED STATES	missing
194654461	19465446	20210624	NA	<18	YR	31.5	KG	M	HP	US	212	10736524	UNITED STATES	missing
194740841	19474084	20210629	NA	NA	NA	NA	NA	F	CN	US	212	10736524	UNITED STATES	OT
195168131	19516813	20210711	NA	<18	YR	NA	NA	F	HP	US	213	10736524	UNITED STATES	missing
195536601	19553660	20210715	202105	65-85	YR	NA	NA	F	MD	FR	213	446285	FRANCE	OT
195738451	19573845	20210718	20210708	NA	NA	NA	NA	F	MD	US	213	10736524	UNITED STATES	missing
195929851	19592985	20210722	20210404	18-64.9	YR	47.25	KG	F	CN	US	213	10736524	UNITED STATES	DS
196252691	19625269	20210728	NA	NA	NA	NA	NA	NA	CN	US	213	10736524	UNITED STATES	missing
196282251	19628225	20210729	NA	18-64.9	YR	NA	NA	M	HP	US	213	10736524	UNITED STATES	OT
196443071	19644307	20210801	NA	NA	NA	NA	NA	M	CN	US	213	10736524	UNITED STATES	OT
196488541	19648854	20210803	NA	18-64.9	YR	NA	NA	M	HP	US	213	10736524	UNITED STATES	missing
196569141	19656914	20210804	NA	NA	NA	NA	NA	F	CN	US	213	10736524	UNITED STATES	missing
196693363	19669336	20210831	20210803	NA	NA	NA	NA	F	CN	US	213	10736524	UNITED STATES	missing
196920651	19692065	20210812	NA	NA	NA	NA	NA	F	MD	CH	213	40156	SWITZERLAND	OT
196932332	19693233	20210819	2011	65-85	YR	80	KG	M	CN	GR	213	29816	GREECE	OT
197102542	19710254	20210915	20210713	18-64.9	YR	100	KG	F	CN	IT	213	225318	ITALY	HO
197192621	19719262	20210818	NA	18-64.9	YR	NA	NA	F	CN	US	213	10736524	UNITED STATES	HO
197259871	19725987	20210820	NA	65-85	YR	NA	NA	F	MD	US	213	10736524	UNITED STATES	missing
197424081	19742408	20210825	NA	18-64.9	YR	NA	NA	F	MD	US	213	10736524	UNITED STATES	missing
197460941	19746094	20210825	20210610	18-64.9	YR	83	KG	F	MD	FR	213	446285	FRANCE	HO
197533661	19753366	20210827	NA	65-85	YR	NA	NA	F	HP	US	213	10736524	UNITED STATES	missing
197561771	19756177	20210827	NA	NA	NA	NA	NA	M	CN	US	213	10736524	UNITED STATES	OT
197855221	19785522	20210903	NA	65-85	YR	NA	NA	F	MD	US	213	10736524	UNITED STATES	missing
197924441	19792444	20210906	NA	18-64.9	YR	NA	NA	F	MD	US	213	10736524	UNITED STATES	missing
197926423	19792642	20220914	20210709	65-85	YR	NA	NA	M	MD	CH	223	40156	SWITZERLAND	HO
197929881	19792988	20210906	NA	65-85	YR	NA	NA	M	MD	US	213	10736524	UNITED STATES	missing
198472231	19847223	20210917	20210719	65-85	YR	75	KG	F	MD	PT	213	43654	PORTUGAL	OT
198655931	19865593	20210922	20210906	NA	NA	NA	NA	F	MD	US	213	10736524	UNITED STATES	missing
198697091	19869709	20210922	NA	NA	NA	NA	NA	F	MD	US	213	10736524	UNITED STATES	missing
198751411	19875141	20210923	2021	NA	NA	NA	NA	F	CN	US	213	10736524	UNITED STATES	OT
199065621	19906562	20211001	NA	NA	NA	NA	NA	F	MD	CH	214	40156	SWITZERLAND	HO
199212391	19921239	20211005	NA	NA	NA	NA	NA	NA	CN	US	214	10736524	UNITED STATES	missing
199407181	19940718	20211012	NA	NA	NA	NA	NA	M	CN	US	214	10736524	UNITED STATES	missing
199528271	19952827	20211013	NA	NA	NA	NA	NA	F	CN	US	214	10736524	UNITED STATES	OT
199550811	19955081	20211014	NA	NA	NA	NA	NA	NA	HP	US	214	10736524	UNITED STATES	OT
199556082	19955608	20211024	20211006	18-64.9	YR	NA	NA	M	HP	US	214	10736524	UNITED STATES	missing
199668791	19966879	20211019	NA	65-85	YR	NA	NA	F	HP	US	214	10736524	UNITED STATES	OT
199680281	19968028	20211019	20210701	>85	YR	NA	NA	M	CN	US	214	10736524	UNITED STATES	missing
199703821	19970382	20211019	NA	NA	NA	NA	NA	M	CN	US	214	10736524	UNITED STATES	OT
199759611	19975961	20211021	NA	18-64.9	YR	NA	NA	M	HP	US	214	10736524	UNITED STATES	missing
199911541	19991154	20211025	NA	NA	NA	NA	NA	F	PH	JP	214	463495	JAPAN	HO
200057731	20005773	20211028	20211018	65-85	YR	NA	NA	M	NA	US	214	10736524	UNITED STATES	OT
200300021	20030002	20211103	NA	NA	NA	NA	NA	F	CN	US	214	10736524	UNITED STATES	missing
200332261	20033226	20211104	20211030	65-85	YR	NA	NA	F	CN	US	214	10736524	UNITED STATES	missing
200357721	20035772	20211104	NA	NA	NA	NA	NA	M	MD	US	214	10736524	UNITED STATES	missing
200364191	20036419	20211105	20060101	18-64.9	YR	NA	NA	F	HP	SE	214	48189	SWEDEN	OT
200472471	20047247	20211109	NA	NA	NA	NA	NA	F	CN	US	214	10736524	UNITED STATES	missing
200506361	20050636	20211109	NA	65-85	YR	NA	NA	F	MD	US	214	10736524	UNITED STATES	missing
200660251	20066025	20211114	20200815	18-64.9	YR	73	KG	M	CN	BR	214	125053	BRAZIL	OT
200686531	20068653	20211115	NA	>85	YR	NA	NA	F	CN	CA	214	608376	CANADA	HO
200709182	20070918	20220819	20211014	65-85	YR	NA	NA	M	MD	CH	223	40156	SWITZERLAND	LT
200760121	20076012	20211116	NA	18-64.9	YR	NA	NA	M	MD	US	214	10736524	UNITED STATES	missing
200788031	20078803	20211117	20211028	65-85	YR	NA	NA	F	CN	US	214	10736524	UNITED STATES	missing
200852311	20085231	20211118	20211101	NA	NA	NA	NA	F	CN	US	214	10736524	UNITED STATES	missing
200901993	20090199	20230410	NA	18-64.9	YR	NA	NA	F	HP	CA	232	608376	CANADA	OT
200909613	20090961	20240108	20200106	65-85	YR	NA	NA	M	MD	CH	241	40156	SWITZERLAND	OT
201251441	20125144	20211129	NA	NA	NA	NA	NA	F	CN	US	214	10736524	UNITED STATES	missing
201350001	20135000	20211130	NA	NA	NA	NA	NA	F	HP	US	214	10736524	UNITED STATES	OT
201370662	20137066	20220105	20210522	65-85	YR	NA	NA	F	CN	AR	221	44046	ARGENTINA	OT
201391571	20139157	20211201	20211109	>85	YR	56.7	KG	F	NA	US	214	10736524	UNITED STATES	OT
201616991	20161699	20211208	20211001	NA	NA	NA	NA	F	CN	US	214	10736524	UNITED STATES	missing
201674611	20167461	20211209	NA	18-64.9	YR	NA	NA	F	MD	US	214	10736524	UNITED STATES	OT
202064471	20206447	20211220	NA	NA	NA	NA	NA	M	CN	US	214	10736524	UNITED STATES	missing
202159601	20215960	20211222	NA	18-64.9	YR	NA	NA	M	MD	US	214	10736524	UNITED STATES	DE
202163971	20216397	20211221	20210601	18-64.9	YR	60.75	KG	F	NA	US	214	10736524	UNITED STATES	DS
202177271	20217727	20211222	NA	>85	YR	NA	NA	M	CN	US	214	10736524	UNITED STATES	missing
202190371	20219037	20211222	NA	18-64.9	YR	NA	NA	F	MD	US	214	10736524	UNITED STATES	DE
202217741	20221774	20211223	NA	18-64.9	YR	NA	NA	M	MD	US	214	10736524	UNITED STATES	DE
202221051	20222105	20211223	NA	18-64.9	YR	NA	NA	F	MD	US	214	10736524	UNITED STATES	DE
202222041	20222204	20211223	NA	18-64.9	YR	NA	NA	M	MD	US	214	10736524	UNITED STATES	DE
202224901	20222490	20211223	NA	18-64.9	YR	NA	NA	F	MD	US	214	10736524	UNITED STATES	DE
202226401	20222640	20211223	NA	18-64.9	YR	NA	NA	F	MD	US	214	10736524	UNITED STATES	DE
202229461	20222946	20211223	NA	18-64.9	YR	NA	NA	M	MD	US	214	10736524	UNITED STATES	DE
202233551	20223355	20211223	NA	65-85	YR	NA	NA	M	MD	US	214	10736524	UNITED STATES	DE
202237151	20223715	20211223	NA	65-85	YR	NA	NA	F	MD	US	214	10736524	UNITED STATES	DE
202250921	20225092	20211223	NA	18-64.9	YR	NA	NA	F	MD	US	214	10736524	UNITED STATES	DE
202253131	20225313	20211224	NA	18-64.9	YR	NA	NA	F	MD	US	214	10736524	UNITED STATES	DE
202253901	20225390	20211224	NA	65-85	YR	NA	NA	F	MD	US	214	10736524	UNITED STATES	DE
202254441	20225444	20211224	NA	65-85	YR	NA	NA	F	MD	US	214	10736524	UNITED STATES	DE
202254841	20225484	20211224	NA	18-64.9	YR	NA	NA	M	MD	US	214	10736524	UNITED STATES	DE
202256501	20225650	20211224	NA	65-85	YR	NA	NA	F	MD	US	214	10736524	UNITED STATES	DE
202258251	20225825	20211224	NA	18-64.9	YR	NA	NA	M	MD	US	214	10736524	UNITED STATES	DE
202258691	20225869	20211224	NA	>85	YR	NA	NA	F	MD	US	214	10736524	UNITED STATES	DE
202259371	20225937	20211224	NA	65-85	YR	NA	NA	F	MD	US	214	10736524	UNITED STATES	DE
202331621	20233162	20211227	NA	18-64.9	YR	NA	NA	M	MD	US	214	10736524	UNITED STATES	missing
202617262	20261726	20220106	20211013	65-85	YR	60	KG	F	HP	CN	221	168588	CHINA	missing
202887801	20288780	20220104	20210401	18-64.9	YR	NA	NA	M	HP	US	221	10736524	UNITED STATES	missing
202889301	20288930	20220104	NA	65-85	YR	NA	NA	M	MD	US	221	10736524	UNITED STATES	missing
203173481	20317348	20220110	20211201	NA	NA	NA	NA	M	CN	US	221	10736524	UNITED STATES	missing
203194981	20319498	20220110	NA	NA	NA	NA	NA	NA	CN	US	221	10736524	UNITED STATES	missing
203300061	20330006	20220113	NA	65-85	YR	NA	NA	F	MD	US	221	10736524	UNITED STATES	DE
203440222	20344022	20220922	20211206	65-85	YR	NA	NA	F	MD	CH	223	40156	SWITZERLAND	HO
203448192	20344819	20220204	NA	18-64.9	YR	NA	NA	M	MD	JP	221	463495	JAPAN	HO
203470762	20347076	20220926	20211206	65-85	YR	NA	NA	F	MD	CH	223	40156	SWITZERLAND	HO
203494231	20349423	20220119	NA	18-64.9	YR	NA	NA	M	MD	JP	221	463495	JAPAN	HO
203517641	20351764	20220119	NA	>85	YR	NA	NA	F	MD	US	221	10736524	UNITED STATES	missing
203534511	20353451	20220119	NA	NA	DEC	NA	NA	F	MD	JP	221	463495	JAPAN	HO
203534712	20353471	20220204	NA	18-64.9	YR	NA	NA	F	MD	US	221	10736524	UNITED STATES	missing
203592891	20359289	20220121	20050501	NA	NA	NA	NA	M	LW	US	221	10736524	UNITED STATES	DS
203700591	20370059	20220124	NA	NA	NA	NA	NA	F	CN	US	221	10736524	UNITED STATES	missing
203854951	20385495	20220127	NA	NA	NA	NA	NA	F	CN	US	221	10736524	UNITED STATES	missing
204121053	20412105	20230131	NA	18-64.9	YR	NA	NA	F	HP	CA	231	608376	CANADA	DE
204145023	20414502	20230414	NA	18-64.9	YR	NA	NA	M	CN	CA	232	608376	CANADA	OT
204208481	20420848	20220203	NA	18-64.9	YR	NA	NA	F	PH	CA	221	608376	CANADA	OT
204462703	20446270	20221227	NA	18-64.9	YR	76	KG	F	CN	CA	224	608376	CANADA	OT
204462761	20446276	20220208	NA	18-64.9	YR	NA	NA	F	MD	US	221	10736524	UNITED STATES	missing
204462783	20446278	20230515	NA	18-64.9	YR	NA	NA	F	HP	CA	232	608376	CANADA	HO
204596831	20459683	20220211	NA	NA	NA	NA	NA	M	CN	US	221	10736524	UNITED STATES	missing
204845051	20484505	20220217	NA	NA	NA	NA	NA	M	CN	US	221	10736524	UNITED STATES	HO
204939351	20493935	20220221	NA	NA	NA	NA	NA	NA	PH	US	221	10736524	UNITED STATES	missing
205126641	20512664	20220224	NA	65-85	YR	68	KG	F	CN	BR	221	125053	BRAZIL	OT
205601841	20560184	20220304	NA	NA	NA	NA	NA	NA	NA	US	221	10736524	UNITED STATES	OT
205695961	20569596	20220309	20220131	65-85	YR	NA	NA	F	CN	US	221	10736524	UNITED STATES	missing
205778611	20577861	20220310	NA	NA	NA	NA	NA	M	MD	US	221	10736524	UNITED STATES	missing
205779151	20577915	20220310	NA	NA	NA	NA	NA	F	MD	US	221	10736524	UNITED STATES	missing
205779171	20577917	20220310	NA	NA	NA	NA	NA	F	MD	US	221	10736524	UNITED STATES	missing
205782861	20578286	20220310	NA	NA	NA	NA	NA	M	MD	US	221	10736524	UNITED STATES	missing
205783211	20578321	20220310	NA	NA	NA	NA	NA	F	MD	US	221	10736524	UNITED STATES	missing
205809211	20580921	20220311	NA	NA	NA	NA	NA	F	MD	US	221	10736524	UNITED STATES	missing
205818961	20581896	20220311	NA	NA	NA	NA	NA	F	MD	US	221	10736524	UNITED STATES	missing
205818971	20581897	20220311	NA	NA	NA	NA	NA	F	MD	US	221	10736524	UNITED STATES	missing
205819401	20581940	20220311	NA	NA	NA	NA	NA	M	MD	US	221	10736524	UNITED STATES	missing
205820171	20582017	20220311	NA	NA	NA	NA	NA	F	MD	US	221	10736524	UNITED STATES	missing
205820701	20582070	20220311	NA	NA	NA	NA	NA	F	MD	US	221	10736524	UNITED STATES	missing
205820711	20582071	20220311	NA	NA	NA	NA	NA	M	MD	US	221	10736524	UNITED STATES	missing
205820731	20582073	20220311	NA	NA	NA	NA	NA	F	MD	US	221	10736524	UNITED STATES	missing
205820741	20582074	20220311	NA	NA	NA	NA	NA	F	MD	US	221	10736524	UNITED STATES	missing
205821011	20582101	20220311	NA	NA	NA	NA	NA	F	MD	US	221	10736524	UNITED STATES	missing
205939862	20593986	20220328	20180101	65-85	YR	NA	NA	F	CN	GR	221	29816	GREECE	OT
206121681	20612168	20220318	20200808	18-64.9	YR	41.4	KG	F	CN	US	221	10736524	UNITED STATES	DS
206231601	20623160	20220322	NA	18-64.9	YR	NA	NA	M	MD	US	221	10736524	UNITED STATES	missing
206359811	20635981	20220325	NA	18-64.9	YR	NA	NA	F	HP	US	221	10736524	UNITED STATES	missing
206359821	20635982	20220325	NA	18-64.9	YR	NA	NA	M	HP	US	221	10736524	UNITED STATES	missing
206474121	20647412	20220329	NA	65-85	YR	NA	NA	F	HP	US	221	10736524	UNITED STATES	missing
206617261	20661726	20220401	NA	18-64.9	YR	NA	NA	M	HP	US	222	10736524	UNITED STATES	missing
206767931	20676793	20220406	20220219	65-85	YR	NA	NA	F	CN	US	222	10736524	UNITED STATES	HO
206825981	20682598	20220407	NA	NA	NA	NA	NA	F	CN	US	222	10736524	UNITED STATES	missing
207102471	20710247	20220414	20220101	18-64.9	YR	87.1	KG	F	CN	US	222	10736524	UNITED STATES	HO
207119571	20711957	20220414	NA	NA	NA	NA	NA	F	MD	US	222	10736524	UNITED STATES	missing
207125614	20712561	20230417	20220101	>85	YR	NA	NA	M	MD	CH	232	40156	SWITZERLAND	OT
207407381	20740738	20220422	NA	NA	NA	NA	NA	F	CN	US	222	10736524	UNITED STATES	missing
207883201	20788320	20220505	20050126	NA	NA	72.57	KG	M	MD	US	222	10736524	UNITED STATES	OT
208250671	20825067	20220513	NA	18-64.9	YR	NA	NA	M	MD	US	222	10736524	UNITED STATES	HO
208340171	20834017	20220516	NA	65-85	YR	NA	NA	F	HP	US	222	10736524	UNITED STATES	missing
208340181	20834018	20220516	NA	18-64.9	YR	NA	NA	M	HP	US	222	10736524	UNITED STATES	missing
208340191	20834019	20220516	NA	65-85	YR	NA	NA	F	HP	US	222	10736524	UNITED STATES	missing
208340581	20834058	20220516	NA	18-64.9	YR	NA	NA	M	HP	US	222	10736524	UNITED STATES	missing
208340591	20834059	20220516	NA	18-64.9	YR	NA	NA	M	HP	US	222	10736524	UNITED STATES	missing
208340601	20834060	20220516	NA	18-64.9	YR	NA	NA	F	HP	US	222	10736524	UNITED STATES	missing
208340611	20834061	20220516	NA	18-64.9	YR	NA	NA	F	HP	US	222	10736524	UNITED STATES	missing
208402864	20840286	20220629	20220101	NA	NA	NA	NA	F	MD	GR	222	29816	GREECE	OT
208419011	20841901	20220518	NA	<18	YR	NA	NA	M	HP	US	222	10736524	UNITED STATES	missing
208627641	20862764	20220522	20220401	18-64.9	YR	NA	NA	F	CN	US	222	10736524	UNITED STATES	DS
208676611	20867661	20220524	NA	65-85	YR	NA	NA	M	HP	US	222	10736524	UNITED STATES	missing
208916751	20891675	20220530	NA	NA	NA	NA	NA	M	CN	IT	222	225318	ITALY	DS
209115791	20911579	20220603	NA	65-85	YR	NA	NA	M	MD	US	222	10736524	UNITED STATES	missing
209134331	20913433	20220603	NA	65-85	YR	NA	NA	F	MD	US	222	10736524	UNITED STATES	missing
209221371	20922137	20220607	NA	NA	NA	NA	NA	F	CN	US	222	10736524	UNITED STATES	missing
209252201	20925220	20220607	20220101	NA	NA	NA	NA	M	CN	US	222	10736524	UNITED STATES	missing
209279181	20927918	20220607	NA	18-64.9	YR	NA	NA	M	HP	US	222	10736524	UNITED STATES	missing
209346821	20934682	20220608	20220515	18-64.9	YR	58	KG	M	HP	CN	222	168588	CHINA	HO
209399701	20939970	20220609	20210101	NA	NA	NA	NA	M	CN	US	222	10736524	UNITED STATES	missing
209468711	20946871	20220610	NA	18-64.9	YR	NA	NA	F	HP	US	222	10736524	UNITED STATES	HO
209525541	20952554	20220613	20200901	18-64.9	YR	NA	NA	M	MD	CH	222	40156	SWITZERLAND	DS
209828801	20982880	20220620	NA	NA	NA	NA	NA	F	MD	US	222	10736524	UNITED STATES	missing
209850873	20985087	20220712	20220301	65-85	YR	77	KG	M	CN	GR	223	29816	GREECE	HO
209970101	20997010	20220623	NA	18-64.9	YR	NA	NA	M	HP	US	222	10736524	UNITED STATES	missing
210073551	21007355	20220626	NA	<18	YR	NA	NA	F	HP	US	222	10736524	UNITED STATES	missing
210376224	21037622	20220809	NA	NA	DEC	54.8	KG	F	MD	JP	223	463495	JAPAN	DE
210418541	21041854	20220705	20220501	18-64.9	YR	55	KG	F	CN	NO	223	15270	NORWAY	LT
210436641	21043664	20220705	20220101	18-64.9	YR	NA	NA	F	CN	US	223	10736524	UNITED STATES	missing
210505601	21050560	20220707	NA	18-64.9	YR	NA	NA	M	HP	US	223	10736524	UNITED STATES	missing
210753151	21075315	20220713	NA	65-85	YR	NA	NA	F	HP	US	223	10736524	UNITED STATES	missing
210878451	21087845	20220714	20220710	18-64.9	YR	76.5	KG	F	CN	US	223	10736524	UNITED STATES	missing
210993281	21099328	20220719	NA	18-64.9	YR	NA	NA	M	HP	US	223	10736524	UNITED STATES	missing
211043671	21104367	20220720	NA	65-85	YR	NA	NA	F	HP	US	223	10736524	UNITED STATES	missing
211044651	21104465	20220720	NA	18-64.9	YR	NA	NA	M	HP	US	223	10736524	UNITED STATES	missing
211094851	21109485	20220721	20220601	65-85	YR	52.154	KG	F	CN	US	223	10736524	UNITED STATES	missing
211114391	21111439	20220721	NA	65-85	YR	NA	NA	F	HP	US	223	10736524	UNITED STATES	missing
211124801	21112480	20220721	NA	NA	NA	NA	NA	F	NA	US	223	10736524	UNITED STATES	OT
211317561	21131756	20220726	NA	18-64.9	YR	NA	NA	M	HP	US	223	10736524	UNITED STATES	missing
211408201	21140820	20220728	NA	NA	NA	NA	NA	F	CN	US	223	10736524	UNITED STATES	missing
211459881	21145988	20220729	NA	<18	YR	NA	NA	F	HP	US	223	10736524	UNITED STATES	missing
211602951	21160295	20220801	NA	NA	NA	NA	NA	NA	NA	US	223	10736524	UNITED STATES	OT
211724231	21172423	20220804	20210101	18-64.9	YR	NA	NA	M	MD	US	223	10736524	UNITED STATES	OT
211724841	21172484	20220804	20220301	18-64.9	YR	41.2	KG	F	MD	US	223	10736524	UNITED STATES	OT
211785051	21178505	20220805	NA	65-85	YR	NA	NA	M	HP	US	223	10736524	UNITED STATES	missing
211837791	21183779	20220808	20160122	18-64.9	YR	NA	NA	F	CN	US	223	10736524	UNITED STATES	missing
211942641	21194264	20220809	20220809	18-64.9	YR	NA	NA	F	NA	US	223	10736524	UNITED STATES	missing
211978031	21197803	20220810	20100101	NA	NA	NA	NA	F	CN	NL	223	105114	NETHERLANDS	OT
212137493	21213749	20240409	NA	18-64.9	YR	NA	NA	M	MD	JP	242	463495	JAPAN	HO
212568741	21256874	20220826	NA	18-64.9	YR	NA	NA	M	MD	US	223	10736524	UNITED STATES	missing
212670671	21267067	20220829	NA	18-64.9	YR	NA	NA	F	HP	US	223	10736524	UNITED STATES	missing
212794261	21279426	20220901	NA	NA	NA	NA	NA	F	CN	US	223	10736524	UNITED STATES	missing
212846081	21284608	20220902	NA	65-85	YR	NA	NA	M	HP	US	223	10736524	UNITED STATES	HO
212854431	21285443	20220902	NA	18-64.9	YR	98	KG	M	PH	US	223	10736524	UNITED STATES	HO
213067701	21306770	20220908	NA	18-64.9	YR	NA	NA	M	HP	US	223	10736524	UNITED STATES	DE
213269262	21326926	20220915	NA	NA	NA	NA	NA	F	CN	US	223	10736524	UNITED STATES	missing
213405671	21340567	20220916	20220701	65-85	YR	NA	NA	M	CN	US	223	10736524	UNITED STATES	missing
213412561	21341256	20220916	NA	NA	NA	NA	NA	F	MD	US	223	10736524	UNITED STATES	OT
213413701	21341370	20220916	NA	18-64.9	YR	NA	NA	M	MD	US	223	10736524	UNITED STATES	missing
213539321	21353932	20220920	20220306	18-64.9	YR	60	KG	F	CN	GR	223	29816	GREECE	OT
213571651	21357165	20220921	20220805	>85	YR	85	KG	M	MD	GR	223	29816	GREECE	LT
213632701	21363270	20220922	20201105	NA	NA	62	KG	M	MD	KR	223	37768	KOREA, SOUTH	DE
213654781	21365478	20220922	20180401	NA	NA	NA	NA	M	MD	KR	223	37768	KOREA, SOUTH	HO
213659661	21365966	20220922	20170221	65-85	YR	60.4	KG	F	MD	KR	223	37768	KOREA, SOUTH	HO
213701581	21370158	20220923	20180822	NA	NA	NA	NA	M	CN	KR	223	37768	KOREA, SOUTH	OT
213703641	21370364	20220923	20210301	18-64.9	YR	76	KG	M	MD	KR	223	37768	KOREA, SOUTH	DE
213711801	21371180	20220923	20160410	65-85	YR	68	KG	F	HP	KR	223	37768	KOREA, SOUTH	HO
213719421	21371942	20220923	20220815	18-64.9	YR	NA	NA	F	MD	CH	223	40156	SWITZERLAND	HO
213734561	21373456	20220925	NA	NA	NA	83	KG	F	MD	KR	223	37768	KOREA, SOUTH	OT
213753231	21375323	20220926	20191029	65-85	YR	58	KG	F	MD	KR	223	37768	KOREA, SOUTH	HO
213772161	21377216	20220926	20170714	65-85	YR	60.4	KG	F	MD	KR	223	37768	KOREA, SOUTH	HO
213801321	21380132	20220927	NA	NA	NA	NA	NA	M	CN	KR	223	37768	KOREA, SOUTH	OT
213843421	21384342	20220928	20171116	NA	NA	83	KG	F	MD	KR	223	37768	KOREA, SOUTH	OT
213859781	21385978	20220928	20160106	18-64.9	YR	44.9	KG	F	MD	KR	223	37768	KOREA, SOUTH	HO
213860511	21386051	20220928	20191114	18-64.9	YR	73.2	KG	M	MD	KR	223	37768	KOREA, SOUTH	HO
213861861	21386186	20220928	20171208	NA	NA	NA	NA	F	CN	KR	223	37768	KOREA, SOUTH	OT
213873431	21387343	20220928	20180613	18-64.9	YR	92	KG	M	MD	KR	223	37768	KOREA, SOUTH	HO
213891691	21389169	20220929	20170905	65-85	YR	60.4	KG	F	MD	KR	223	37768	KOREA, SOUTH	HO
213892131	21389213	20220929	NA	18-64.9	YR	NA	NA	F	HP	US	223	10736524	UNITED STATES	HO
213923451	21392345	20220929	20220701	NA	NA	NA	NA	F	CN	US	223	10736524	UNITED STATES	missing
213940581	21394058	20220930	NA	65-85	YR	NA	NA	F	MD	US	223	10736524	UNITED STATES	missing
213947271	21394727	20220930	20150112	18-64.9	YR	42.1	KG	F	MD	KR	223	37768	KOREA, SOUTH	HO
213960641	21396064	20220930	20211227	18-64.9	YR	NA	NA	F	CN	US	223	10736524	UNITED STATES	HO
214032601	21403260	20221003	20220128	>85	YR	NA	NA	F	MD	CH	224	40156	SWITZERLAND	DE
214147051	21414705	20221006	20210601	18-64.9	YR	NA	NA	M	MD	JP	224	463495	JAPAN	HO
214181621	21418162	20221006	NA	<18	YR	NA	NA	F	MD	US	224	10736524	UNITED STATES	missing
214185991	21418599	20221006	20220925	NA	NA	NA	NA	F	CN	US	224	10736524	UNITED STATES	missing
214238651	21423865	20221007	20200101	18-64.9	YR	NA	NA	F	MD	US	224	10736524	UNITED STATES	missing
214569641	21456964	20221014	20211220	18-64.9	YR	50	KG	F	HP	CN	224	168588	CHINA	OT
214580071	21458007	20221014	NA	NA	NA	NA	NA	F	PH	US	224	10736524	UNITED STATES	DE
214580601	21458060	20221014	20211101	18-64.9	YR	61	KG	M	CN	NO	224	15270	NORWAY	DS
214594871	21459487	20221014	NA	18-64.9	YR	NA	NA	M	MD	US	224	10736524	UNITED STATES	missing
214622991	21462299	20221016	20220923	65-85	YR	72.562	KG	F	CN	US	224	10736524	UNITED STATES	missing
214939381	21493938	20221021	20020101	65-85	YR	NA	NA	F	MD	US	224	10736524	UNITED STATES	missing
215004423	21500442	20221222	20221001	18-64.9	YR	NA	NA	M	CN	US	224	10736524	UNITED STATES	missing
215088481	21508848	20221026	NA	<18	YR	54	KG	F	HP	CA	224	608376	CANADA	HO
215508602	21550860	20221122	NA	18-64.9	YR	NA	NA	F	MD	JP	224	463495	JAPAN	HO
215535082	21553508	20221108	20221009	65-85	YR	65	KG	M	HP	CN	224	168588	CHINA	missing
215594551	21559455	20221107	NA	65-85	YR	NA	NA	F	HP	CA	224	608376	CANADA	HO
215625583	21562558	20221202	NA	18-64.9	YR	NA	NA	M	MD	JP	224	463495	JAPAN	HO
215628461	21562846	20221107	NA	NA	NA	NA	NA	M	CN	US	224	10736524	UNITED STATES	missing
215726281	21572628	20221109	NA	NA	NA	NA	NA	F	MD	US	224	10736524	UNITED STATES	missing
215817971	21581797	20221111	20221102	65-85	YR	NA	NA	F	HP	CN	224	168588	CHINA	HO
215850141	21585014	20221111	20221028	65-85	YR	29.3	KG	F	HP	CN	224	168588	CHINA	LT
215871831	21587183	20221114	20220101	18-64.9	YR	NA	NA	F	CN	US	224	10736524	UNITED STATES	missing
215989191	21598919	20221115	NA	NA	NA	NA	NA	NA	CN	US	224	10736524	UNITED STATES	missing
216094711	21609471	20221117	NA	NA	NA	NA	NA	M	CN	IT	224	225318	ITALY	OT
216098152	21609815	20221122	20211208	18-64.9	YR	NA	NA	M	MD	CH	224	40156	SWITZERLAND	LT
216321691	21632169	20221123	20221030	>85	YR	59.2	KG	M	PH	CH	224	40156	SWITZERLAND	HO
216343391	21634339	20221123	20170101	NA	NA	NA	NA	M	PH	US	224	10736524	UNITED STATES	DS
216392712	21639271	20230413	NA	65-85	YR	NA	NA	F	MD	CA	232	608376	CANADA	LT
216543481	21654348	20221129	NA	NA	NA	NA	NA	M	CN	US	224	10736524	UNITED STATES	missing
216580831	21658083	20221129	NA	NA	DEC	NA	NA	F	MD	JP	224	463495	JAPAN	OT
216616611	21661661	20221130	NA	NA	NA	3	KG	M	HP	CA	224	608376	CANADA	HO
216634851	21663485	20221130	NA	18-64.9	YR	NA	NA	M	MD	CA	224	608376	CANADA	OT
216690002	21669000	20221208	20221109	18-64.9	YR	51.3	KG	F	HP	CN	224	168588	CHINA	OT
217333162	21733316	20221219	NA	65-85	YR	46	KG	F	PH	CA	224	608376	CANADA	OT
217344521	21734452	20221215	NA	65-85	YR	42	KG	F	PH	CA	224	608376	CANADA	LT
217377951	21737795	20221216	NA	NA	NA	NA	NA	F	HP	US	224	10736524	UNITED STATES	missing
217430161	21743016	20221217	20221205	NA	NA	NA	NA	NA	CN	US	224	10736524	UNITED STATES	missing
217441861	21744186	20221218	NA	<18	YR	NA	NA	M	MD	US	224	10736524	UNITED STATES	missing
217467911	21746791	20221219	NA	18-64.9	YR	50	KG	F	HP	CA	224	608376	CANADA	OT
217533561	21753356	20221220	NA	18-64.9	YR	NA	NA	M	MD	MY	224	8016	MALAYSIA	OT
217628181	21762818	20221221	NA	18-64.9	YR	NA	NA	M	HP	US	224	10736524	UNITED STATES	missing
217682021	21768202	20221222	NA	NA	NA	NA	NA	NA	CN	US	224	10736524	UNITED STATES	missing
217795922	21779592	20230206	NA	18-64.9	YR	NA	NA	M	HP	CA	231	608376	CANADA	OT
218099391	21809939	20230103	20221121	65-85	YR	46.5	KG	F	PH	CH	231	40156	SWITZERLAND	OT
218160451	21816045	20230104	NA	>85	YR	NA	NA	F	CN	BR	231	125053	BRAZIL	HO
218222311	21822231	20230105	NA	65-85	YR	NA	NA	F	CN	BR	231	125053	BRAZIL	OT
218545931	21854593	20230111	20230111	18-64.9	YR	NA	NA	M	CN	US	231	10736524	UNITED STATES	missing
218669971	21866997	20230116	NA	18-64.9	YR	NA	NA	F	MD	US	231	10736524	UNITED STATES	DE
218673471	21867347	20230116	NA	18-64.9	YR	NA	NA	M	MD	US	231	10736524	UNITED STATES	DE
218673671	21867367	20230116	NA	18-64.9	YR	NA	NA	F	MD	US	231	10736524	UNITED STATES	DE
218673691	21867369	20230116	NA	18-64.9	YR	NA	NA	F	MD	US	231	10736524	UNITED STATES	DE
218673831	21867383	20230116	NA	65-85	YR	NA	NA	F	MD	US	231	10736524	UNITED STATES	DE
218673951	21867395	20230116	NA	65-85	YR	NA	NA	M	MD	US	231	10736524	UNITED STATES	DE
218674281	21867428	20230116	NA	18-64.9	YR	NA	NA	F	MD	US	231	10736524	UNITED STATES	DE
218674351	21867435	20230116	NA	18-64.9	YR	NA	NA	M	MD	US	231	10736524	UNITED STATES	DE
218674941	21867494	20230116	NA	65-85	YR	NA	NA	M	MD	US	231	10736524	UNITED STATES	DE
218675111	21867511	20230116	NA	18-64.9	YR	NA	NA	M	MD	US	231	10736524	UNITED STATES	DE
218675211	21867521	20230116	NA	65-85	YR	NA	NA	F	MD	US	231	10736524	UNITED STATES	DE
218675441	21867544	20230116	NA	18-64.9	YR	NA	NA	F	MD	US	231	10736524	UNITED STATES	DE
218675571	21867557	20230116	NA	18-64.9	YR	NA	NA	F	MD	US	231	10736524	UNITED STATES	DE
218675701	21867570	20230116	NA	18-64.9	YR	NA	NA	M	MD	US	231	10736524	UNITED STATES	DE
218675881	21867588	20230116	NA	18-64.9	YR	NA	NA	M	MD	US	231	10736524	UNITED STATES	DE
218676051	21867605	20230116	NA	65-85	YR	NA	NA	F	MD	US	231	10736524	UNITED STATES	DE
218676221	21867622	20230116	NA	18-64.9	YR	NA	NA	M	MD	US	231	10736524	UNITED STATES	DE
218676831	21867683	20230116	NA	18-64.9	YR	NA	NA	F	MD	US	231	10736524	UNITED STATES	DE
218676951	21867695	20230116	NA	18-64.9	YR	NA	NA	M	MD	US	231	10736524	UNITED STATES	DE
218677651	21867765	20230116	NA	65-85	YR	NA	NA	F	MD	US	231	10736524	UNITED STATES	DE
218677811	21867781	20230116	NA	18-64.9	YR	NA	NA	F	MD	US	231	10736524	UNITED STATES	DE
218677841	21867784	20230116	NA	65-85	YR	NA	NA	M	MD	US	231	10736524	UNITED STATES	DE
218678201	21867820	20230116	NA	18-64.9	YR	NA	NA	M	MD	US	231	10736524	UNITED STATES	DE
218678381	21867838	20230116	NA	18-64.9	YR	NA	NA	F	MD	US	231	10736524	UNITED STATES	DE
218961323	21896132	20230208	NA	NA	DEC	NA	NA	M	MD	JP	231	463495	JAPAN	OT
218964271	21896427	20230123	NA	NA	NA	NA	NA	NA	CN	CA	231	608376	CANADA	DS
218982931	21898293	20230123	NA	18-64.9	YR	NA	NA	F	HP	CA	231	608376	CANADA	DE
219021051	21902105	20230124	NA	NA	NA	NA	NA	M	CN	CN	231	168588	CHINA	OT
219146811	21914681	20230126	20220621	65-85	YR	NA	NA	F	MD	IT	231	225318	ITALY	HO
219216251	21921625	20230127	NA	65-85	YR	NA	NA	F	MD	US	231	10736524	UNITED STATES	HO
219250921	21925092	20230130	NA	>85	YR	54	KG	F	CN	CA	231	608376	CANADA	DS
219253591	21925359	20230130	NA	18-64.9	YR	56	KG	F	CN	CA	231	608376	CANADA	OT
219298781	21929878	20230131	NA	65-85	YR	52	KG	F	HP	CA	231	608376	CANADA	DE
220215811	22021581	20230222	NA	65-85	YR	NA	NA	F	HP	US	231	10736524	UNITED STATES	OT
221037761	22103776	20230316	20220901	>85	YR	42.5	KG	F	PH	CH	231	40156	SWITZERLAND	OT
221626734	22162673	20230511	NA	NA	NA	NA	NA	F	CN	CN	232	168588	CHINA	OT
221668561	22166856	20230403	NA	65-85	YR	NA	NA	F	PH	CA	232	608376	CANADA	LT
221747431	22174743	20230405	NA	18-64.9	YR	NA	NA	M	HP	CA	232	608376	CANADA	HO
221817811	22181781	20230406	NA	18-64.9	YR	NA	NA	M	MD	CA	232	608376	CANADA	DE
221972371	22197237	20230410	20211224	18-64.9	YR	56.25	KG	F	CN	US	232	10736524	UNITED STATES	HO
222395121	22239512	20230421	NA	>85	YR	NA	NA	M	PH	CA	232	608376	CANADA	HO
222452462	22245246	20230522	NA	18-64.9	YR	NA	NA	F	CN	CN	232	168588	CHINA	OT
222506221	22250622	20230424	NA	NA	NA	NA	NA	NA	CN	US	232	10736524	UNITED STATES	missing
222532971	22253297	20230426	NA	18-64.9	YR	120	KG	M	CN	NO	232	15270	NORWAY	OT
222662012	22266201	20230509	NA	NA	NA	93	KG	M	CN	BR	232	125053	BRAZIL	LT
222779701	22277970	20230503	NA	NA	NA	NA	NA	M	CN	CN	232	168588	CHINA	OT
222800862	22280086	20230728	NA	18-64.9	YR	NA	NA	F	HP	CA	233	608376	CANADA	missing
222803581	22280358	20230503	NA	18-64.9	YR	NA	NA	M	HP	CA	232	608376	CANADA	DE
222822061	22282206	20230504	NA	18-64.9	YR	NA	NA	M	HP	CA	232	608376	CANADA	OT
222841772	22284177	20230824	NA	NA	NA	NA	NA	NA	HP	CA	233	608376	CANADA	missing
223182731	22318273	20230515	NA	65-85	YR	NA	NA	M	HP	CA	232	608376	CANADA	OT
223202391	22320239	20230515	NA	NA	NA	NA	NA	M	MD	CA	232	608376	CANADA	OT
223724192	22372419	20230823	NA	<18	YR	54	KG	F	HP	CA	233	608376	CANADA	missing
223740432	22374043	20230927	20230311	18-64.9	YR	50	KG	F	MD	JP	233	463495	JAPAN	missing
223740962	22374096	20240620	NA	<18	YR	54	KG	F	HP	CA	242	608376	CANADA	LT
223741801	22374180	20230526	NA	<18	YR	54	KG	F	HP	CA	232	608376	CANADA	LT
223743681	22374368	20230526	NA	18-64.9	YR	NA	NA	M	HP	CA	232	608376	CANADA	HO
223745761	22374576	20230526	NA	<18	YR	54	KG	F	HP	CA	232	608376	CANADA	LT
223746061	22374606	20230526	NA	65-85	YR	NA	NA	M	MD	CA	232	608376	CANADA	OT
223816032	22381603	20240717	NA	<18	YR	54	KG	F	HP	CA	243	608376	CANADA	LT
223884871	22388487	20230529	20201101	18-64.9	YR	56.25	KG	F	CN	US	232	10736524	UNITED STATES	DS
225374951	22537495	20230607	NA	NA	NA	NA	NA	NA	CN	US	232	10736524	UNITED STATES	missing
226136241	22613624	20230619	NA	18-64.9	YR	NA	NA	F	HP	CA	232	608376	CANADA	OT
226136871	22613687	20230619	NA	18-64.9	YR	NA	NA	F	HP	CA	232	608376	CANADA	DE
226143101	22614310	20230619	NA	>85	YR	NA	NA	F	PH	CA	232	608376	CANADA	HO
226336583	22633658	20231011	20170101	NA	NA	48.073	KG	F	LW	US	234	10736524	UNITED STATES	DS
226375451	22637545	20230626	20230101	65-85	YR	60	KG	F	HP	CN	232	168588	CHINA	DS
226650211	22665021	20230630	NA	NA	NA	NA	NA	NA	CN	US	232	10736524	UNITED STATES	missing
226697651	22669765	20230704	NA	65-85	YR	NA	NA	F	HP	US	233	10736524	UNITED STATES	missing
226709931	22670993	20230705	NA	18-64.9	YR	NA	NA	M	MD	CA	233	608376	CANADA	missing
226717442	22671744	20230927	NA	NA	NA	NA	NA	NA	CN	CA	233	608376	CANADA	missing
226718841	22671884	20230705	NA	18-64.9	YR	NA	NA	NA	HP	CA	233	608376	CANADA	missing
226760071	22676007	20230706	NA	18-64.9	YR	NA	NA	M	HP	CA	233	608376	CANADA	missing
226770931	22677093	20230706	NA	65-85	YR	NA	NA	M	HP	US	233	10736524	UNITED STATES	missing
227505331	22750533	20230726	20230704	65-85	YR	86	KG	F	PH	CH	233	40156	SWITZERLAND	missing
227528801	22752880	20230726	NA	>85	YR	NA	NA	F	PH	CA	233	608376	CANADA	missing
227547031	22754703	20230727	NA	65-85	YR	NA	NA	F	PH	CA	233	608376	CANADA	missing
227687771	22768777	20230731	20080101	NA	NA	73	KG	F	CN	NO	233	15270	NORWAY	missing
227820111	22782011	20230802	NA	NA	NA	NA	NA	NA	CN	US	233	10736524	UNITED STATES	missing
228336241	22833624	20230817	NA	65-85	YR	NA	NA	F	HP	US	233	10736524	UNITED STATES	missing
228759422	22875942	20230831	NA	65-85	YR	NA	NA	M	MD	US	233	10736524	UNITED STATES	missing
229002471	22900247	20230904	NA	NA	NA	NA	NA	F	MD	CN	233	168588	CHINA	missing
229025432	22902543	20230907	20230825	<18	YR	40	KG	F	HP	CN	233	168588	CHINA	missing
229137291	22913729	20230906	20230809	65-85	YR	NA	NA	M	MD	NO	233	15270	NORWAY	missing
229230241	22923024	20230908	NA	NA	DEC	NA	NA	F	MD	JP	233	463495	JAPAN	missing
229253701	22925370	20230908	20121105	18-64.9	YR	NA	NA	F	CN	NO	233	15270	NORWAY	missing
229880561	22988056	20230926	20230704	18-64.9	YR	52	KG	F	HP	CN	233	168588	CHINA	missing
229940604	22994060	20240302	NA	18-64.9	YR	NA	NA	F	CN	CA	241	608376	CANADA	OT
230078672	23007867	20240716	NA	NA	NA	NA	NA	F	HP	CA	243	608376	CANADA	CA
230625151	23062515	20231013	NA	65-85	YR	NA	NA	M	HP	US	234	10736524	UNITED STATES	DE
230822791	23082279	20231019	NA	18-64.9	YR	NA	NA	M	HP	CA	234	608376	CANADA	LT
231315922	23131592	20240823	20120531	18-64.9	YR	NA	NA	M	HP	US	243	10736524	UNITED STATES	DE
232563211	23256321	20231204	NA	65-85	YR	71	KG	F	MD	CA	234	608376	CANADA	OT
232589321	23258932	20231204	NA	NA	NA	NA	NA	NA	HP	CA	234	608376	CANADA	CA
232939201	23293920	20231213	20230927	>85	YR	70.8	KG	F	CN	US	234	10736524	UNITED STATES	DE
233025421	23302542	20231215	NA	18-64.9	YR	NA	NA	F	MD	CH	234	40156	SWITZERLAND	HO
233147261	23314726	20231219	NA	NA	NA	NA	NA	F	CN	DE	234	319913	GERMANY	OT
233244271	23324427	20231221	NA	>85	YR	NA	NA	M	HP	US	234	10736524	UNITED STATES	HO
233267911	23326791	20231221	NA	18-64.9	YR	NA	NA	F	MD	US	234	10736524	UNITED STATES	DE
233268431	23326843	20231221	NA	18-64.9	YR	NA	NA	F	MD	US	234	10736524	UNITED STATES	DE
233269901	23326990	20231221	NA	65-85	YR	NA	NA	F	MD	US	234	10736524	UNITED STATES	DE
233270201	23327020	20231221	NA	>85	YR	NA	NA	F	MD	US	234	10736524	UNITED STATES	DE
233270841	23327084	20231221	NA	18-64.9	YR	NA	NA	F	MD	US	234	10736524	UNITED STATES	DE
233271211	23327121	20231221	NA	18-64.9	YR	NA	NA	M	MD	US	234	10736524	UNITED STATES	DE
233271261	23327126	20231221	NA	18-64.9	YR	NA	NA	F	MD	US	234	10736524	UNITED STATES	DE
233278851	23327885	20231221	NA	65-85	YR	NA	NA	F	MD	US	234	10736524	UNITED STATES	DE
233279621	23327962	20231221	NA	18-64.9	YR	NA	NA	F	MD	US	234	10736524	UNITED STATES	DE
233317661	23331766	20231222	NA	18-64.9	YR	NA	NA	F	MD	US	234	10736524	UNITED STATES	DE
233320421	23332042	20231222	NA	18-64.9	YR	NA	NA	F	MD	US	234	10736524	UNITED STATES	DE
233322431	23332243	20231222	NA	18-64.9	YR	NA	NA	M	MD	US	234	10736524	UNITED STATES	DE
233513341	23351334	20231229	20231224	18-64.9	YR	83.25	KG	M	CN	US	234	10736524	UNITED STATES	HO
233547641	23354764	20240101	NA	18-64.9	YR	NA	NA	F	HP	US	241	10736524	UNITED STATES	DE
233626541	23362654	20240103	20231120	65-85	YR	85.1	KG	F	MD	CH	241	40156	SWITZERLAND	OT
233941961	23394196	20240111	20231201	18-64.9	YR	97	KG	M	CN	NO	241	15270	NORWAY	HO
234009441	23400944	20240115	20230101	NA	NA	NA	NA	M	CN	US	241	10736524	UNITED STATES	OT
234021392	23402139	20240205	20240103	NA	NA	NA	NA	F	CN	BR	241	125053	BRAZIL	OT
234044695	23404469	20241006	NA	18-64.9	YR	NA	NA	F	HP	CA	244	608376	CANADA	OT
234233471	23423347	20240119	NA	NA	NA	NA	NA	NA	CN	US	241	10736524	UNITED STATES	missing
234460121	23446012	20240126	NA	<18	DEC	NA	NA	M	MD	JP	241	463495	JAPAN	HO
234623831	23462383	20240131	20231101	65-85	YR	NA	NA	F	MD	CH	241	40156	SWITZERLAND	OT
234712641	23471264	20240202	20230629	NA	NA	NA	NA	F	CN	BR	241	125053	BRAZIL	OT
234722271	23472227	20240202	20240120	18-64.9	YR	60.75	KG	F	CN	US	241	10736524	UNITED STATES	missing
234812581	23481258	20240202	NA	NA	NA	NA	NA	NA	CN	US	241	10736524	UNITED STATES	missing
234814781	23481478	20240205	20231101	18-64.9	YR	110	KG	M	CN	NO	241	15270	NORWAY	OT
235350991	23535099	20240217	20230701	65-85	YR	NA	NA	F	MD	CH	241	40156	SWITZERLAND	HO
235384012	23538401	20240509	NA	65-85	YR	NA	NA	M	MD	US	242	10736524	UNITED STATES	OT
235499811	23549981	20240220	NA	NA	NA	NA	NA	NA	CN	US	241	10736524	UNITED STATES	missing
235689912	23568991	20240306	20240201	NA	NA	NA	NA	NA	MD	CN	241	168588	CHINA	DE
235743231	23574323	20240228	20240114	>85	YR	44	KG	F	MD	IT	241	225318	ITALY	HO
235766901	23576690	20240228	NA	NA	NA	NA	NA	NA	CN	US	241	10736524	UNITED STATES	missing
236331611	23633161	20240314	NA	NA	NA	NA	NA	NA	CN	US	241	10736524	UNITED STATES	missing
237182181	23718218	20240406	20240315	65-85	YR	105.75	KG	M	CN	US	242	10736524	UNITED STATES	missing
237875401	23787540	20240426	NA	65-85	YR	NA	NA	F	CN	CA	242	608376	CANADA	HO
238223272	23822327	20240517	NA	65-85	YR	NA	NA	M	MD	US	242	10736524	UNITED STATES	HO
238500712	23850071	20240520	NA	NA	NA	NA	NA	NA	CN	US	242	10736524	UNITED STATES	HO
238574983	23857498	20240524	NA	65-85	YR	NA	NA	M	HP	CA	242	608376	CANADA	OT
239048891	23904889	20240527	NA	NA	NA	NA	NA	NA	MD	CN	242	168588	CHINA	OT
239098111	23909811	20240528	NA	<18	YR	22	KG	M	PH	CA	242	608376	CANADA	LT
239098423	23909842	20240919	NA	18-64.9	YR	NA	NA	F	HP	CA	243	608376	CANADA	HO
239132491	23913249	20240529	NA	NA	NA	NA	NA	NA	HP	CA	242	608376	CANADA	OT
239137141	23913714	20240529	NA	18-64.9	YR	NA	NA	F	HP	CA	242	608376	CANADA	OT
239138841	23913884	20240529	NA	18-64.9	YR	NA	NA	F	CN	CA	242	608376	CANADA	OT
239217612	23921761	20240809	NA	<18	DEC	NA	NA	M	MD	JP	243	463495	JAPAN	OT
239318862	23931886	20240802	NA	NA	NA	41	KG	F	MD	JP	243	463495	JAPAN	DE
239978601	23997860	20240621	NA	<18	YR	54	KG	F	HP	CA	242	608376	CANADA	LT
239986271	23998627	20240621	NA	<18	DEC	57.2	KG	F	MD	JP	242	463495	JAPAN	OT
240005781	24000578	20240621	NA	18-64.9	YR	NA	NA	F	HP	US	242	10736524	UNITED STATES	OT
240200171	24020017	20240627	20240614	65-85	YR	48	KG	F	HP	CN	242	168588	CHINA	HO
240279491	24027949	20240628	20240405	18-64.9	YR	102.5	KG	M	HP	CN	242	168588	CHINA	OT
240663161	24066316	20240709	20240517	65-85	YR	NA	NA	F	MD	CH	243	40156	SWITZERLAND	OT
240732451	24073245	20240710	NA	NA	NA	NA	NA	M	HP	CA	243	608376	CANADA	OT
240971091	24097109	20240716	NA	NA	NA	NA	NA	M	CN	CA	243	608376	CANADA	OT
240971971	24097197	20240716	NA	18-64.9	YR	NA	NA	F	HP	CA	243	608376	CANADA	HO
240978531	24097853	20240716	NA	<18	YR	54	KG	F	HP	CA	243	608376	CANADA	LT
241398481	24139848	20240726	20240620	65-85	YR	NA	NA	F	CN	US	243	10736524	UNITED STATES	HO
241413361	24141336	20240726	NA	18-64.9	YR	NA	NA	M	MD	JP	243	463495	JAPAN	HO
241474701	24147470	20240729	20240714	<18	YR	NA	NA	F	PH	IT	243	225318	ITALY	HO
242296041	24229604	20240820	NA	65-85	YR	NA	NA	F	HP	CA	243	608376	CANADA	HO
242392582	24239258	20240912	NA	18-64.9	YR	NA	NA	F	MD	NO	243	15270	NORWAY	DE
242479571	24247957	20240826	20240809	18-64.9	YR	39	KG	F	HP	CN	243	168588	CHINA	OT
242500842	24250084	20240906	20240815	65-85	YR	NA	NA	F	CN	US	243	10736524	UNITED STATES	HO
243301791	24330179	20240917	NA	18-64.9	YR	NA	NA	F	HP	CA	243	608376	CANADA	OT
243301801	24330180	20240917	NA	18-64.9	YR	NA	NA	F	HP	CA	243	608376	CANADA	OT
243313821	24331382	20240918	NA	18-64.9	YR	NA	NA	F	HP	CA	243	608376	CANADA	OT
243335901	24333590	20240918	20040101	NA	NA	NA	NA	F	CN	US	243	10736524	UNITED STATES	OT
243721131	24372113	20240927	20240926	18-64.9	YR	69.3	KG	NA	CN	US	243	10736524	UNITED STATES	missing
244282641	24428264	20241011	20240101	NA	NA	NA	NA	NA	CN	US	244	10736524	UNITED STATES	OT
244480853	24448085	20241125	NA	>85	YR	NA	NA	M	CN	US	244	10736524	UNITED STATES	OT
245342142	24534214	20241231	NA	18-64.9	YR	NA	NA	M	HP	CA	244	608376	CANADA	DE
245395791	24539579	20241023	NA	65-85	YR	NA	NA	F	CN	CA	244	608376	CANADA	HO
245659751	24565975	20241030	20240101	NA	NA	44.452	KG	F	CN	US	244	10736524	UNITED STATES	HO
245752311	24575231	20241104	NA	65-85	YR	NA	NA	F	HP	US	244	10736524	UNITED STATES	OT
245760791	24576079	20241104	20240501	18-64.9	YR	107.7	KG	M	HP	CH	244	40156	SWITZERLAND	HO
246061211	24606121	20241112	NA	18-64.9	YR	NA	NA	F	HP	CA	244	608376	CANADA	DE
246298661	24629866	20241118	NA	65-85	YR	NA	NA	F	HP	CA	244	608376	CANADA	HO
246319441	24631944	20241118	NA	NA	NA	NA	NA	NA	CN	US	244	10736524	UNITED STATES	missing
246346851	24634685	20241119	NA	18-64.9	YR	NA	NA	F	HP	CA	244	608376	CANADA	HO
246642751	24664275	20241126	20231001	18-64.9	YR	NA	NA	M	MD	CH	244	40156	SWITZERLAND	HO
246703741	24670374	20241126	NA	NA	NA	NA	NA	NA	CN	US	244	10736524	UNITED STATES	missing
246919712	24691971	20241217	NA	18-64.9	YR	NA	NA	F	MD	US	244	10736524	UNITED STATES	DS
247033111	24703311	20241205	NA	65-85	YR	NA	NA	F	PH	JP	244	463495	JAPAN	OT
247223161	24722316	20241211	NA	<18	YR	54	KG	F	HP	CA	244	608376	CANADA	LT
247490681	24749068	20241218	NA	18-64.9	YR	NA	NA	F	HP	US	244	10736524	UNITED STATES	HO
247840091	24784009	20241223	NA	NA	NA	NA	NA	NA	CN	US	244	10736524	UNITED STATES	missing
4333902	4125175	20040402	20040309	NA	NA	NA	NA	M	NA	NA	42	313158	ENTITY 1	HO
4340153	4129175	20040416	NA	NA	NA	NA	NA	NA	MD	NA	42	313158	ENTITY 1	OT
4341519	4129921	20040419	NA	NA	NA	86.1821	LBS	F	MD	NA	42	313158	ENTITY 1	OT
4344999	4133036	20040420	20040406	NA	NA	NA	NA	NA	PH	NA	42	313158	ENTITY 1	OT
4347331	4133162	20040426	19921217	NA	NA	50.80208	LBS	F	CN	NA	42	313158	ENTITY 1	HO
4352483	4138291	20040503	20040108	18-64.9	YR	47.62695	LBS	F	CN	NA	42	313158	ENTITY 1	DE
4353808	4138154	20040505	NA	18-64.9	YR	81.6462	LBS	F	MD	NA	42	313158	ENTITY 1	OT
4357207	4140867	20040512	20011101	<18	YR	45.359	LBS	M	OT	NA	42	313158	ENTITY 1	DE
4357594	4141056	20040512	20040511	18-64.9	YR	72.5744	LBS	F	CN	NA	42	313158	ENTITY 1	OT
4359638	4143951	20040517	20040503	65-85	YR	88	KG	F	PH	NA	42	313158	ENTITY 1	DE
4360451	4144803	20040514	20031201	65-85	YR	90.9	KG	F	OT	NA	42	313158	ENTITY 1	DS
4360645	4144101	20040519	20040424	18-64.9	YR	52.16285	LBS	F	CN	NA	42	313158	ENTITY 1	DS
4363642	4144706	20040524	20040112	>85	YR	68	KG	F	PH	NA	42	313158	ENTITY 1	DE
4367230	4149745	20040526	20040503	65-85	YR	88	KG	F	PH	NA	42	313158	ENTITY 1	DE
4371892	4153556	20040602	NA	NA	NA	NA	NA	M	PH	NA	42	313158	ENTITY 1	OT
4382206	4149752	20040615	20040112	>85	YR	68	KG	F	PH	NA	42	313158	ENTITY 1	DE
4382966	4102885	20040617	NA	18-64.9	YR	NA	NA	M	MD	NA	42	313158	ENTITY 1	OT
4382967	4142552	20040617	20040417	18-64.9	YR	NA	NA	F	PH	NA	42	313158	ENTITY 1	DE
4388117	4166500	20040629	20040617	>85	YR	NA	NA	NA	PH	NA	42	313158	ENTITY 1	HO
4394381	4170665	20040709	20040401	NA	NA	81.6462	LBS	F	OT	NA	43	313158	ENTITY 1	LT
4427427	4195115	20040812	20040802	65-85	YR	83.63	KG	M	PH	NA	43	313158	ENTITY 1	HO
4429915	4197254	20040816	20040713	NA	NA	73.02799	LBS	F	OT	NA	43	313158	ENTITY 1	OT
4432252	4199908	20040819	20040514	65-85	YR	NA	NA	NA	PH	NA	43	313158	ENTITY 1	HO
[truncated: 955 more rows]
